# Supplementary material for: Unlocking expanded flagellin perception through rational receptor engineering
Source: Nat Plants. 2025 Jul 28;11(8):1628–41. doi: 10.1038/s41477-025-02049-y (PMC12364713; doi:10.1038/s41477-025-02049-y)
Supplement: Supplementary file 3 — AlphaFold3 based prediction of flg22 recognition. [file 41477_2025_2049_MOESM3_ESM.xlsx]

## Sheet: Full_complex_Non-AtFLS2
Supplementary Data 1. AlphaFold3 based prediction of flg22 recognition
plant_species	receptor	receptor_identifier	ligand_name	ligand_sequence	Known_outcome	Source	avg_ligand_fls2_iptm	avg_ligand_coreceptor_iptm	avg_ligand_pae_min_fls2	avg_ligand_pae_min_coreceptor	sum_of_chain_pair_iptm	sum_of_chain_pair_pae_min	Rep1 iptm	Rep1 ptm	Rep2 iptm	Rep2 ptm	Rep3 iptm	Rep3 ptm	Rep1 ligand_fls2_iptm	Rep1 ligand_coreceptor_iptm	Rep1 ligand_pae_min_fls2	Rep1 ligand_pae_min_coreceptor	Rep2 ligand_fls2_iptm	Rep2 ligand_coreceptor_iptm	Rep2 ligand_pae_min_fls2	Rep2 ligand_pae_min_coreceptor	Rep3 ligand_fls2_iptm	Rep3 ligand_coreceptor_iptm	Rep3 ligand_pae_min_fls2	Rep3 ligand_pae_min_coreceptor
Nicotiana benthamiana	NbFLS2-1	Niben101Scf03455	Paeflg22	QRLSTGSRINSAKDDAAGLQIA	Perception	This study	0.853333	0.316667	2.22667	10.4267	1.17	12.6533	0.66	0.8	0.9	0.89	0.64	0.77	0.81	0.18	2.25	13.32	0.91	0.67	2.07	1.96	0.84	0.1	2.36	16
Nicotiana benthamiana	NbFLS2-1	Niben101Scf03455	Atuflg22	SRVSSGLRVKSASDNAAYWSIA	No perception	This study	0.783333	0.33	2.95667	10.5733	1.11333	13.53	0.77	0.86	0.86	0.88	0.58	0.79	0.81	0.37	2.44	9.09	0.78	0.5	3.43	5.05	0.76	0.12	3	17.58
Nicotiana benthamiana	NbFLS2-1	Niben101Scf03455	Rrhflg22	QQVTSGFRVGSASDDPTYWSMA	No perception	This study	0.733333	0.123333	3.07	16.3	0.856667	19.37	0.67	0.79	0.59	0.77	0.54	0.81	0.84	0.13	1.66	15.17	0.74	0.09	3.51	19.16	0.62	0.15	4.04	14.57
Nicotiana benthamiana	NbFLS2-1	Niben101Scf03455	Rso_1flg22	QRLSTGLRVNSAQDDSAAYAAS	No perception	This study	0.746667	0.366667	3.4	10.63	1.11333	14.03	0.55	0.77	0.88	0.89	0.87	0.89	0.71	0.07	4.06	23.05	0.77	0.52	3.14	4.46	0.76	0.51	3	4.38
Nicotiana benthamiana	NbFLS2-1	Niben101Scf03455	Rso_2flg22	QRLSTGMRVNSAQDDAAAYASA	No perception	This study	0.726667	0.373333	3.53333	9.49333	1.1	13.0267	0.74	0.86	0.63	0.83	0.87	0.89	0.75	0.39	3.4	9.87	0.71	0.24	3.75	13.48	0.72	0.49	3.45	5.13
Nicotiana benthamiana	NbFLS2-1	Niben101Scf03455	Ddiflg22	ERLSSGLAINSAKDNAAGSGIV	No perception	This study	0.59	0.156667	6.17333	16.83	0.746667	23.0033	0.44	0.79	0.35	0.77	0.74	0.84	0.59	0.1	6.35	17.38	0.52	0.1	7.23	21.43	0.66	0.27	4.94	11.68
Nicotiana benthamiana	NbFLS2-1	Niben101Scf03455	Eamflg22	ERLSSGSRITSSKEDAAGQAIS	No perception	This study	0.786667	0.453333	3.01667	6.48333	1.24	9.5	0.87	0.89	0.9	0.9	0.55	0.8	0.77	0.57	2.62	2.96	0.85	0.64	2.69	2.25	0.74	0.15	3.74	14.24
Nicotiana benthamiana	NbFLS2-1	Niben101Scf03455	Pviflg22	SRLSSGLKVQNARDNVGVLSTI	No perception	This study	0.83	0.366667	1.96333	8.15	1.19667	10.1133	0.71	0.81	0.73	0.84	0.88	0.89	0.84	0.22	1.74	11.22	0.82	0.34	1.76	8.07	0.83	0.54	2.39	5.16
Nicotiana benthamiana	NbFLS2-1	Niben101Scf03455	Xfrflg22	QQLSSGKRITSFSVDAAGGAIA	No perception	This study	0.53	0.226667	8.43333	15.3767	0.756667	23.81	0.49	0.8	0.53	0.81	0.83	0.87	0.54	0.11	6.45	19.78	0.55	0.22	7.87	16.68	0.5	0.35	10.98	9.67
Nicotiana benthamiana	NbFLS2-1	Niben101Scf03455	Xorflg22	QQLSSGKRITSFAVDAAGGAIA	No perception	This study	0.31	0.0933333	17.5967	21.21	0.403333	38.8067	0.37	0.78	0.71	0.85	0.33	0.77	0.32	0.05	17.31	26.04	0.25	0.13	18.93	16.17	0.36	0.1	16.55	21.42
Vitis riparia	FLS2XL	PQ283347	Paeflg22	QRLSTGSRINSAKDDAAGLQIA	Perception	This study	0.91	0.69	1.71333	2.08333	1.6	3.79667	0.9	0.9	0.9	0.89	0.9	0.9	0.91	0.7	1.65	1.98	0.9	0.67	1.96	2.26	0.92	0.7	1.53	2.01
Vitis riparia	FLS2XL	PQ283347	Atuflg22	SRVSSGLRVKSASDNAAYWSIA	Perception	This study	0.85	0.636667	2.18	2.36667	1.48667	4.54667	0.9	0.9	0.89	0.89	0.89	0.89	0.85	0.64	2.05	2.22	0.85	0.64	2.33	2.4	0.85	0.63	2.16	2.48
Vitis riparia	FLS2XL	PQ283347	Rrhflg22	QQVTSGFRVGSASDDPTYWSMA	Perception	This study	0.746667	0.53	3.91333	4.41	1.27667	8.32333	0.84	0.88	0.89	0.89	0.88	0.89	0.65	0.42	6.17	7.21	0.82	0.6	2.64	2.97	0.77	0.57	2.93	3.05
Vitis riparia	FLS2XL	PQ283347	Rso_1flg22	QRLSTGLRVNSAQDDSAAYAAS	No perception	This study	0.83	0.45	2.29333	9.13	1.28	11.4233	0.82	0.88	0.72	0.85	0.79	0.87	0.82	0.48	2.5	8.3	0.84	0.4	2.28	10.4	0.83	0.47	2.1	8.69
Vitis riparia	FLS2XL	PQ283347	Rso_2flg22	QRLSTGMRVNSAQDDAAAYASA	No perception	This study	0.83	0.546667	2.38667	6.35	1.37667	8.73667	0.86	0.88	0.88	0.89	0.88	0.89	0.8	0.52	2.94	8.07	0.84	0.57	2.19	5.57	0.85	0.55	2.03	5.41
Vitis riparia	FLS2XL	PQ283347	Ddiflg22	ERLSSGLAINSAKDNAAGSGIV	No perception	This study	0.803333	0.586667	3.4	3.81667	1.39	7.21667	0.89	0.9	0.89	0.9	0.9	0.9	0.79	0.58	2.88	3.27	0.78	0.56	4.54	4.85	0.84	0.62	2.78	3.33
Vitis riparia	FLS2XL	PQ283347	Eamflg22	ERLSSGSRITSSKEDAAGQAIS	Perception	This study	0.853333	0.6	3.36	3.64333	1.45333	7.00333	0.88	0.89	0.89	0.89	0.88	0.89	0.86	0.6	3.19	3.67	0.84	0.6	3.85	3.85	0.86	0.6	3.04	3.41
Vitis riparia	FLS2XL	PQ283347	Pviflg22	SRLSSGLKVQNARDNVGVLSTI	No perception	This study	0.87	0.573333	2.42667	4.74667	1.44333	7.17333	0.9	0.89	0.88	0.89	0.9	0.9	0.87	0.58	2.53	4.93	0.86	0.54	2.51	5	0.88	0.6	2.24	4.31
Vitis riparia	FLS2XL	PQ283347	Xfrflg22	QQLSSGKRITSFSVDAAGGAIA	No perception	This study	0.723333	0.493333	6.11	6.37667	1.21667	12.4867	0.87	0.89	0.89	0.89	0.87	0.89	0.73	0.49	5.73	6.55	0.74	0.5	5.72	6.26	0.7	0.49	6.88	6.32
Vitis riparia	FLS2XL	PQ283347	Xorflg22	QQLSSGKRITSFAVDAAGGAIA	No perception	This study	0.51	0.27	11.3667	14.2333	0.78	25.6	0.86	0.89	0.86	0.89	0.48	0.8	0.52	0.34	12.1	9.99	0.6	0.37	8.75	10.07	0.41	0.1	13.25	22.64
Quercus variabilis	QvFLS2	UTN00789.1	Paeflg22	QRLSTGSRINSAKDDAAGLQIA	Perception	This study	0.863333	0.596667	1.64667	3.95	1.46	5.59667	0.91	0.89	0.9	0.88	0.86	0.87	0.88	0.67	1.68	2.3	0.87	0.62	1.64	3.32	0.84	0.5	1.62	6.23
Quercus variabilis	QvFLS2	UTN00789.1	Atuflg22	SRVSSGLRVKSASDNAAYWSIA	Perception	This study	0.773333	0.493333	2.92	6.6	1.26667	9.52	0.9	0.89	0.89	0.88	0.89	0.89	0.8	0.52	2.51	6.14	0.77	0.48	3.06	6.12	0.75	0.48	3.19	7.54
Quercus variabilis	QvFLS2	UTN00789.1	Rrhflg22	QQVTSGFRVGSASDDPTYWSMA	No perception	This study	0.77	0.513333	2.83667	5.97	1.28333	8.80667	0.87	0.88	0.88	0.88	0.87	0.87	0.77	0.52	2.97	5.98	0.77	0.53	3.14	5.3	0.77	0.49	2.4	6.63
Quercus variabilis	QvFLS2	UTN00789.1	Rso_1flg22	QRLSTGLRVNSAQDDSAAYAAS	Perception	This study	0.77	0.466667	1.86333	6.01333	1.23667	7.87667	0.85	0.88	0.88	0.88	0.87	0.88	0.76	0.46	1.87	6.17	0.77	0.47	2.01	5.98	0.78	0.47	1.71	5.89
Quercus variabilis	QvFLS2	UTN00789.1	Rso_2flg22	QRLSTGMRVNSAQDDAAAYASA	Perception	This study	0.79	0.473333	1.69667	5.82	1.26333	7.51667	0.86	0.87	0.86	0.87	0.86	0.87	0.79	0.46	1.69	5.73	0.79	0.48	1.66	5.99	0.79	0.48	1.74	5.74
Quercus variabilis	QvFLS2	UTN00789.1	Ddiflg22	ERLSSGLAINSAKDNAAGSGIV	Perception	This study	0.773333	0.493333	2.83333	6.11333	1.26667	8.94667	0.89	0.88	0.87	0.87	0.89	0.89	0.77	0.49	2.81	5.89	0.77	0.48	2.96	6.45	0.78	0.51	2.73	6
Quercus variabilis	QvFLS2	UTN00789.1	Eamflg22	ERLSSGSRITSSKEDAAGQAIS	No perception	This study	0.716667	0.533333	4.33333	4.36	1.25	8.69333	0.9	0.89	0.89	0.88	0.9	0.89	0.74	0.56	3.52	3.49	0.65	0.46	5.97	6.49	0.76	0.58	3.51	3.1
Quercus variabilis	QvFLS2	UTN00789.1	Pviflg22	SRLSSGLKVQNARDNVGVLSTI	Perception	This study	0.823333	0.506667	1.68	4.45667	1.33	6.13667	0.9	0.88	0.88	0.88	0.89	0.88	0.8	0.48	1.9	4.49	0.85	0.54	1.41	4.39	0.82	0.5	1.73	4.49
Quercus variabilis	QvFLS2	UTN00789.1	Xfrflg22	QQLSSGKRITSFSVDAAGGAIA	No perception	This study	0.603333	0.416667	8.56667	9.05667	1.02	17.6233	0.84	0.87	0.86	0.88	0.89	0.88	0.48	0.26	12.02	12.37	0.62	0.39	7.09	9.77	0.71	0.6	6.59	5.03
Quercus variabilis	QvFLS2	UTN00789.1	Xorflg22	QQLSSGKRITSFAVDAAGGAIA	No perception	This study	0.416667	0.223333	13.4633	15.4767	0.64	28.94	0.83	0.87	0.85	0.87	0.83	0.87	0.41	0.22	13.43	16.02	0.42	0.23	13.36	14.85	0.42	0.22	13.6	15.56
Trachelospermum jasminoides	TjFLS2	UTN00804.1	Paeflg22	QRLSTGSRINSAKDDAAGLQIA	Perception	This study	0.78	0.286667	1.87333	8.55667	1.06667	10.43	0.68	0.8	0.71	0.82	0.84	0.88	0.77	0.17	1.92	11.74	0.77	0.27	1.86	8.4	0.8	0.42	1.84	5.53
Trachelospermum jasminoides	TjFLS2	UTN00804.1	Atuflg22	SRVSSGLRVKSASDNAAYWSIA	Perception	This study	0.823333	0.58	2.26333	2.95667	1.40333	5.22	0.89	0.89	0.86	0.89	0.89	0.89	0.78	0.57	2.91	2.7	0.89	0.57	1.55	3.73	0.8	0.6	2.33	2.44
Trachelospermum jasminoides	TjFLS2	UTN00804.1	Rrhflg22	QQVTSGFRVGSASDDPTYWSMA	Perception	This study	0.723333	0.366667	3.76	9.08667	1.09	12.8467	0.88	0.89	0.53	0.75	0.84	0.87	0.78	0.54	3.26	3.66	0.66	0.08	4.14	18.73	0.73	0.48	3.88	4.87
Trachelospermum jasminoides	TjFLS2	UTN00804.1	Rso_1flg22	QRLSTGLRVNSAQDDSAAYAAS	Perception	This study	0.82	0.503333	1.95	5.92	1.32333	7.87	0.68	0.83	0.89	0.89	0.87	0.89	0.77	0.3	2.51	10.5	0.86	0.62	1.64	3.45	0.83	0.59	1.7	3.81
Trachelospermum jasminoides	TjFLS2	UTN00804.1	Rso_2flg22	QRLSTGMRVNSAQDDAAAYASA	Perception	This study	0.813333	0.55	1.80333	3.84333	1.36333	5.64667	0.87	0.89	0.86	0.88	0.89	0.9	0.81	0.57	1.74	3.51	0.81	0.48	1.86	4.7	0.82	0.6	1.81	3.32
Trachelospermum jasminoides	TjFLS2	UTN00804.1	Ddiflg22	ERLSSGLAINSAKDNAAGSGIV	Perception	This study	0.793333	0.446667	2.57	6.49	1.24	9.06	0.89	0.88	0.61	0.8	0.88	0.89	0.82	0.59	2.15	3.41	0.74	0.16	3.31	12.51	0.82	0.59	2.25	3.55
Trachelospermum jasminoides	TjFLS2	UTN00804.1	Eamflg22	ERLSSGSRITSSKEDAAGQAIS	No perception	This study	0.783333	0.58	3.32	3.49333	1.36333	6.81333	0.9	0.89	0.89	0.89	0.89	0.89	0.82	0.62	2.61	2.7	0.79	0.58	3.35	3.76	0.74	0.54	4	4.02
Trachelospermum jasminoides	TjFLS2	UTN00804.1	Pviflg22	SRLSSGLKVQNARDNVGVLSTI	No perception	This study	0.76	0.453333	2.75	5.99	1.21333	8.74	0.88	0.89	0.88	0.89	0.81	0.87	0.77	0.49	2.64	5.57	0.76	0.5	3.12	5.86	0.75	0.37	2.49	6.54
Trachelospermum jasminoides	TjFLS2	UTN00804.1	Xfrflg22	QQLSSGKRITSFSVDAAGGAIA	No perception	This study	0.366667	0.163333	15.07	16.1967	0.53	31.2667	0.81	0.87	0.78	0.86	0.79	0.86	0.41	0.18	13.61	17.07	0.32	0.15	16.34	15.83	0.37	0.16	15.26	15.69
Trachelospermum jasminoides	TjFLS2	UTN00804.1	Xorflg22	QQLSSGKRITSFAVDAAGGAIA	No perception	This study	0.376667	0.13	15.4267	19.3267	0.506667	34.7533	0.77	0.86	0.32	0.77	0.83	0.87	0.32	0.14	17.48	17.02	0.42	0.05	13.14	25.19	0.39	0.2	15.66	15.77
Humulus lupulus	HlFLS2	XP_062096069.1	Paeflg22	QRLSTGSRINSAKDDAAGLQIA	Perception	This study	0.443333	0.23	14.0633	13.36	0.673333	27.4233	0.82	0.87	0.77	0.86	0.77	0.87	0.43	0.21	14.2	15.46	0.48	0.21	12.81	13.71	0.42	0.27	15.18	10.91
Humulus lupulus	HlFLS2	XP_062096069.1	Atuflg22	SRVSSGLRVKSASDNAAYWSIA	No perception	This study	0.686667	0.396667	6.00667	12.3367	1.08333	18.3433	0.83	0.86	0.84	0.87	0.89	0.89	0.42	0.15	12.77	25.36	0.75	0.38	3.47	9.45	0.89	0.66	1.78	2.2
Humulus lupulus	HlFLS2	XP_062096069.1	Rrhflg22	QQVTSGFRVGSASDDPTYWSMA	No perception	This study	0.506667	0.22	7.63667	14.97	0.726667	22.6067	0.84	0.87	0.75	0.85	0.78	0.87	0.56	0.28	7.2	13.6	0.44	0.14	7.39	17.44	0.52	0.24	8.32	13.87
Humulus lupulus	HlFLS2	XP_062096069.1	Rso_1flg22	QRLSTGLRVNSAQDDSAAYAAS	No perception	This study	0.433333	0.196667	13.2233	15.78	0.63	29.0033	0.82	0.87	0.82	0.86	0.83	0.88	0.39	0.17	15.56	16.68	0.42	0.18	13.03	15.24	0.49	0.24	11.08	15.42
Humulus lupulus	HlFLS2	XP_062096069.1	Rso_2flg22	QRLSTGMRVNSAQDDAAAYASA	No perception	This study	0.45	0.203333	11.9433	15.7833	0.653333	27.7267	0.8	0.87	0.75	0.86	0.82	0.87	0.46	0.22	11.35	14.23	0.42	0.16	13.07	17.81	0.47	0.23	11.41	15.31
Humulus lupulus	HlFLS2	XP_062096069.1	Ddiflg22	ERLSSGLAINSAKDNAAGSGIV	No perception	This study	0.746667	0.383333	3.41	8.77667	1.13	12.1867	0.86	0.86	0.87	0.88	0.82	0.86	0.77	0.39	2.95	8.25	0.76	0.42	3.35	8.34	0.71	0.34	3.93	9.74
Humulus lupulus	HlFLS2	XP_062096069.1	Eamflg22	ERLSSGSRITSSKEDAAGQAIS	No perception	This study	0.436667	0.24	13.78	12.9867	0.676667	26.7667	0.76	0.86	0.82	0.87	0.78	0.85	0.47	0.34	11.43	8.4	0.4	0.18	15.6	15.89	0.44	0.2	14.31	14.67
Humulus lupulus	HlFLS2	XP_062096069.1	Pviflg22	SRLSSGLKVQNARDNVGVLSTI	No perception	This study	0.4	0.193333	15.1433	15.3733	0.593333	30.5167	0.83	0.87	0.84	0.87	0.75	0.85	0.39	0.18	15.25	17.64	0.47	0.25	12.79	12.57	0.34	0.15	17.39	15.91
Humulus lupulus	HlFLS2	XP_062096069.1	Xfrflg22	QQLSSGKRITSFSVDAAGGAIA	No perception	This study	0.316667	0.16	16.7867	16.16	0.476667	32.9467	0.79	0.86	0.69	0.83	0.71	0.84	0.45	0.25	12.51	12.54	0.28	0.13	18.16	17.07	0.22	0.1	19.69	18.87
Humulus lupulus	HlFLS2	XP_062096069.1	Xorflg22	QQLSSGKRITSFAVDAAGGAIA	No perception	This study	0.48	0.303333	11.1167	10.6233	0.783333	21.74	0.77	0.86	0.83	0.87	0.84	0.87	0.27	0.13	19.46	16.74	0.6	0.39	6.42	7.37	0.57	0.39	7.47	7.76
Malus domestica	MdFLS2	XP_008371582.2	Paeflg22	QRLSTGSRINSAKDDAAGLQIA	Perception	This study	0.89	0.666667	1.52	2.14333	1.55667	3.66333	0.9	0.89	0.9	0.9	0.9	0.89	0.88	0.65	1.61	2.22	0.9	0.67	1.32	2.13	0.89	0.68	1.63	2.08
Malus domestica	MdFLS2	XP_008371582.2	Atuflg22	SRVSSGLRVKSASDNAAYWSIA	No perception	This study	0.663333	0.26	5.10333	14.5867	0.923333	19.69	0.56	0.82	0.45	0.78	0.79	0.87	0.68	0.28	4.85	13.29	0.64	0.1	5.8	20.07	0.67	0.4	4.66	10.4
Malus domestica	MdFLS2	XP_008371582.2	Rrhflg22	QQVTSGFRVGSASDDPTYWSMA	No perception	This study	0.653333	0.106667	4.12333	17.92	0.76	22.0433	0.51	0.79	0.53	0.77	0.53	0.79	0.65	0.1	4.44	18.07	0.66	0.1	3.9	18.46	0.65	0.12	4.03	17.23
Malus domestica	MdFLS2	XP_008371582.2	Rso_1flg22	QRLSTGLRVNSAQDDSAAYAAS	No perception	This study	0.796667	0.466667	2.40333	8.08667	1.26333	10.49	0.86	0.88	0.8	0.87	0.74	0.86	0.79	0.51	2.12	5.91	0.82	0.48	2.46	8.57	0.78	0.41	2.63	9.78
Malus domestica	MdFLS2	XP_008371582.2	Rso_2flg22	QRLSTGMRVNSAQDDAAAYASA	No perception	This study	0.803333	0.36	2.32667	10.49	1.16333	12.8167	0.81	0.87	0.64	0.78	0.79	0.87	0.8	0.49	2.06	7.87	0.81	0.13	2.76	14.97	0.8	0.46	2.16	8.63
Malus domestica	MdFLS2	XP_008371582.2	Ddiflg22	ERLSSGLAINSAKDNAAGSGIV	No perception	This study	0.776667	0.563333	3.10667	3.86667	1.34	6.97333	0.88	0.89	0.89	0.89	0.89	0.89	0.76	0.54	3.11	3.92	0.78	0.57	3.16	4.13	0.79	0.58	3.05	3.55
Malus domestica	MdFLS2	XP_008371582.2	Eamflg22	ERLSSGSRITSSKEDAAGQAIS	No perception	This study	0.803333	0.58	3.09	3.61667	1.38333	6.70667	0.89	0.89	0.9	0.89	0.89	0.89	0.8	0.58	3.24	3.84	0.8	0.57	3.07	3.5	0.81	0.59	2.96	3.51
Malus domestica	MdFLS2	XP_008371582.2	Pviflg22	SRLSSGLKVQNARDNVGVLSTI	No perception	This study	0.68	0.15	4.20667	16.49	0.83	20.6967	0.68	0.84	0.59	0.78	0.51	0.77	0.69	0.26	4.37	12.89	0.67	0.12	3.77	15.79	0.68	0.07	4.48	20.79
Malus domestica	MdFLS2	XP_008371582.2	Xfrflg22	QQLSSGKRITSFSVDAAGGAIA	No perception	This study	0.41	0.0666667	13.94	24.11	0.476667	38.05	0.41	0.77	0.39	0.78	0.31	0.76	0.4	0.08	15.56	22.19	0.39	0.06	13.1	26.19	0.44	0.06	13.16	23.95
Malus domestica	MdFLS2	XP_008371582.2	Xorflg22	QQLSSGKRITSFAVDAAGGAIA	No perception	This study	0.366667	0.0666667	15.0333	25.08	0.433333	40.1133	0.59	0.82	0.32	0.78	0.37	0.78	0.37	0.09	13.18	24.65	0.33	0.06	16.96	24.35	0.4	0.05	14.96	26.24
Glycine max	GmFLS2a	G.max Wm82.a2.v1|Glyma.08G083300.1.p	Paeflg22	QRLSTGSRINSAKDDAAGLQIA	Perception	Wei et al., 2020	0.603333	0.116667	8.82333	19.43	0.72	28.2533	0.65	0.77	0.36	0.78	0.3	0.77	0.87	0.08	2.81	19.59	0.52	0.16	11.08	17.54	0.42	0.11	12.58	21.16
Glycine max	GmFLS2a	G.max Wm82.a2.v1|Glyma.08G083300.1.p	Rso_1flg22	QRLSTGLRVNSAQDDSAAYAAS	Perception	Wei et al., 2020	0.873333	0.253333	2.34667	14.3933	1.12667	16.74	0.64	0.77	0.64	0.77	0.89	0.89	0.86	0.08	2.63	19.55	0.86	0.07	2.57	19.97	0.9	0.61	1.84	3.66
Glycine max	GmFLS2b	G.max Wm82.a2.v1|Glyma.05G128200.1.p	Paeflg22	QRLSTGSRINSAKDDAAGLQIA	Perception	Wei et al., 2020	0.496667	0.216667	10.32	13.0567	0.713333	23.3767	0.34	0.77	0.82	0.87	0.86	0.88	0.5	0.12	12.11	19.32	0.49	0.24	11.19	11.3	0.5	0.29	7.66	8.55
Glycine max	GmFLS2b	G.max Wm82.a2.v1|Glyma.05G128200.1.p	Rso_1flg22	QRLSTGLRVNSAQDDSAAYAAS	Perception	Wei et al., 2020	0.85	0.26	2.32333	14.8267	1.11	17.15	0.63	0.77	0.65	0.77	0.89	0.88	0.85	0.13	2.44	23.8	0.85	0.1	1.95	16.87	0.85	0.55	2.58	3.81
Vitis riparia	VrFLS2	PQ283348	Paeflg22	QRLSTGSRINSAKDDAAGLQIA	Perception	This study	0.716667	0.516667	5.03	4.93333	1.23333	9.96333	0.83	0.87	0.9	0.9	0.89	0.9	0.47	0.26	10.21	9.75	0.85	0.66	2.35	2.36	0.83	0.63	2.53	2.69
Vitis riparia	VrFLS2	PQ283348	Atuflg22	SRVSSGLRVKSASDNAAYWSIA	No perception	This study	0.816667	0.593333	2.80667	3.46667	1.41	6.27333	0.9	0.9	0.89	0.89	0.89	0.89	0.82	0.6	2.87	3.4	0.83	0.61	2.48	2.96	0.8	0.57	3.07	4.04
Vitis riparia	VrFLS2	PQ283348	Rrhflg22	QQVTSGFRVGSASDDPTYWSMA	No perception	This study	0.713333	0.49	5.44333	5.33667	1.20333	10.78	0.89	0.89	0.87	0.89	0.87	0.89	0.78	0.54	4.18	4.04	0.68	0.46	5.95	6.37	0.68	0.47	6.2	5.6
Vitis riparia	VrFLS2	PQ283348	Rso_1flg22	QRLSTGLRVNSAQDDSAAYAAS	No perception	This study	0.76	0.53	3.78	5.06333	1.29	8.84333	0.88	0.89	0.89	0.89	0.88	0.89	0.77	0.53	3.6	4.78	0.76	0.53	3.77	5.11	0.75	0.53	3.97	5.3
Vitis riparia	VrFLS2	PQ283348	Rso_2flg22	QRLSTGMRVNSAQDDAAAYASA	No perception	This study	0.8	0.573333	3.18	4.3	1.37333	7.48	0.87	0.89	0.89	0.89	0.88	0.89	0.79	0.56	3.39	5.14	0.8	0.58	3.13	3.85	0.81	0.58	3.02	3.91
Vitis riparia	VrFLS2	PQ283348	Ddiflg22	ERLSSGLAINSAKDNAAGSGIV	Perception	This study	0.863333	0.656667	2.79333	3.08667	1.52	5.88	0.9	0.9	0.9	0.9	0.9	0.9	0.87	0.67	2.54	2.82	0.86	0.65	2.93	3.31	0.86	0.65	2.91	3.13
Vitis riparia	VrFLS2	PQ283348	Eamflg22	ERLSSGSRITSSKEDAAGQAIS	Perception	This study	0.843333	0.643333	2.79	2.60667	1.48667	5.39667	0.9	0.9	0.89	0.89	0.9	0.9	0.85	0.65	2.79	2.55	0.83	0.63	2.94	2.93	0.85	0.65	2.64	2.34
Vitis riparia	VrFLS2	PQ283348	Pviflg22	SRLSSGLKVQNARDNVGVLSTI	No perception	This study	0.653333	0.456667	6.73	6.41333	1.11	13.1433	0.89	0.89	0.87	0.88	0.87	0.88	0.83	0.59	2.52	4.03	0.57	0.4	8.66	7.44	0.56	0.38	9.01	7.77
Vitis riparia	VrFLS2	PQ283348	Xfrflg22	QQLSSGKRITSFSVDAAGGAIA	No perception	This study	0.586667	0.346667	8.47	10.32	0.933333	18.79	0.87	0.89	0.88	0.89	0.79	0.86	0.64	0.41	6.79	7.24	0.68	0.45	6.06	5.8	0.44	0.18	12.56	17.92
Vitis riparia	VrFLS2	PQ283348	Xorflg22	QQLSSGKRITSFAVDAAGGAIA	No perception	This study	0.413333	0.173333	13.77	17.5733	0.586667	31.3433	0.75	0.85	0.83	0.88	0.8	0.86	0.51	0.16	10.45	19.67	0.35	0.21	16.73	15.69	0.38	0.15	14.13	17.36
Fagus crenata	FcFLS2	BK068611	Paeflg22	QRLSTGSRINSAKDDAAGLQIA	Perception	This study	0.853333	0.596667	1.76333	4.40667	1.45	6.17	0.88	0.89	0.88	0.89	0.89	0.89	0.85	0.59	1.83	4.73	0.86	0.59	1.67	4.36	0.85	0.61	1.79	4.13
Fagus crenata	FcFLS2	BK068611	Atuflg22	SRVSSGLRVKSASDNAAYWSIA	No perception	This study	0.673333	0.41	5.11333	8.93333	1.08333	14.0467	0.74	0.86	0.89	0.89	0.88	0.89	0.6	0.29	6.1	14.63	0.76	0.55	3.49	3.52	0.66	0.39	5.75	8.65
Fagus crenata	FcFLS2	BK068611	Rrhflg22	QQVTSGFRVGSASDDPTYWSMA	No perception	This study	0.813333	0.493333	2.06	5.74667	1.30667	7.80667	0.84	0.88	0.85	0.88	0.85	0.88	0.81	0.5	1.99	6	0.81	0.49	1.8	4.84	0.82	0.49	2.39	6.4
Fagus crenata	FcFLS2	BK068611	Rso_1flg22	QRLSTGLRVNSAQDDSAAYAAS	No perception	This study	0.813333	0.373333	1.86333	11.61	1.18667	13.4733	0.87	0.88	0.86	0.88	0.65	0.77	0.83	0.5	1.69	5.16	0.82	0.5	1.86	5.78	0.79	0.12	2.04	23.89
Fagus crenata	FcFLS2	BK068611	Rso_2flg22	QRLSTGMRVNSAQDDAAAYASA	No perception	This study	0.843333	0.533333	1.63	4.66667	1.37667	6.29667	0.89	0.89	0.85	0.88	0.89	0.89	0.83	0.54	1.73	4.58	0.85	0.52	1.56	5.22	0.85	0.54	1.6	4.2
Fagus crenata	FcFLS2	BK068611	Ddiflg22	ERLSSGLAINSAKDNAAGSGIV	No perception	This study	0.78	0.473333	3.31333	7.67	1.25333	10.9833	0.86	0.88	0.86	0.87	0.86	0.88	0.79	0.48	3.42	7.7	0.77	0.46	3.29	7.25	0.78	0.48	3.23	8.06
Fagus crenata	FcFLS2	BK068611	Eamflg22	ERLSSGSRITSSKEDAAGQAIS	No perception	This study	0.716667	0.453333	4.95333	7.62	1.17	12.5733	0.86	0.89	0.87	0.89	0.88	0.9	0.61	0.39	7.55	8.55	0.77	0.47	3.77	7.29	0.77	0.5	3.54	7.02
Fagus crenata	FcFLS2	BK068611	Pviflg22	SRLSSGLKVQNARDNVGVLSTI	No perception	This study	0.79	0.49	2.74	5.98	1.28	8.72	0.88	0.89	0.86	0.89	0.89	0.89	0.77	0.46	3.1	6.56	0.79	0.49	2.81	6.33	0.81	0.52	2.31	5.05
Fagus crenata	FcFLS2	BK068611	Xfrflg22	QQLSSGKRITSFSVDAAGGAIA	No perception	This study	0.433333	0.153333	11.62	18.32	0.586667	29.94	0.8	0.86	0.79	0.86	0.31	0.76	0.41	0.21	15.17	14.93	0.43	0.19	12.09	16.15	0.46	0.06	7.6	23.88
Fagus crenata	FcFLS2	BK068611	Xorflg22	QQLSSGKRITSFAVDAAGGAIA	No perception	This study	0.373333	0.146667	13.46	19.95	0.52	33.41	0.75	0.86	0.77	0.86	0.8	0.87	0.37	0.12	12.65	21.74	0.36	0.14	14.77	19.41	0.39	0.18	12.96	18.7
Solanum lycopersicum	SlFLS2	XP_004233092.1	Paeflg22	QRLSTGSRINSAKDDAAGLQIA	Perception	This study	0.93	0.663333	1.41	2.54667	1.59333	3.95667	0.9	0.9	0.86	0.89	0.89	0.89	0.93	0.72	1.28	1.45	0.93	0.58	1.5	4.26	0.93	0.69	1.45	1.93
Solanum lycopersicum	SlFLS2	XP_004233092.1	Atuflg22	SRVSSGLRVKSASDNAAYWSIA	No perception	This study	0.8	0.58	2.86667	3.09	1.38	5.95667	0.88	0.89	0.88	0.89	0.88	0.89	0.8	0.58	3.21	3.39	0.79	0.57	2.65	3.04	0.81	0.59	2.74	2.84
Solanum lycopersicum	SlFLS2	XP_004233092.1	Rrhflg22	QQVTSGFRVGSASDDPTYWSMA	No perception	This study	0.736667	0.326667	3.10667	10.3333	1.06333	13.44	0.87	0.88	0.64	0.84	0.62	0.82	0.76	0.5	3.28	5.13	0.73	0.28	2.95	12.42	0.72	0.2	3.09	13.45
Solanum lycopersicum	SlFLS2	XP_004233092.1	Rso_1flg22	QRLSTGLRVNSAQDDSAAYAAS	No perception	Wei et al., 2018	0.873333	0.44	2.13333	9.55	1.31333	11.6833	0.67	0.81	0.84	0.88	0.8	0.87	0.87	0.29	2.08	14.09	0.89	0.57	2.06	6.29	0.86	0.46	2.26	8.27
Solanum lycopersicum	SlFLS2	XP_004233092.1	Rso_2flg22	QRLSTGMRVNSAQDDAAAYASA	No perception	This study	0.856667	0.426667	2.13667	10.51	1.28333	12.6467	0.6	0.76	0.87	0.89	0.88	0.88	0.77	0.07	3.05	24.15	0.89	0.59	1.7	3.88	0.91	0.62	1.66	3.5
Solanum lycopersicum	SlFLS2	XP_004233092.1	Ddiflg22	ERLSSGLAINSAKDNAAGSGIV	Perception	This study	0.83	0.593333	2.21	2.94	1.42333	5.15	0.88	0.89	0.88	0.89	0.89	0.89	0.81	0.58	2.22	3.36	0.83	0.58	2.13	2.74	0.85	0.62	2.28	2.72
Solanum lycopersicum	SlFLS2	XP_004233092.1	Eamflg22	ERLSSGSRITSSKEDAAGQAIS	Perception	This study	0.85	0.63	2.19333	2.11667	1.48	4.31	0.89	0.89	0.89	0.9	0.9	0.9	0.89	0.65	2.39	2.38	0.81	0.61	2.09	2	0.85	0.63	2.1	1.97
Solanum lycopersicum	SlFLS2	XP_004233092.1	Pviflg22	SRLSSGLKVQNARDNVGVLSTI	No perception	This study	0.733333	0.333333	3.56667	9.94333	1.06667	13.51	0.85	0.88	0.63	0.78	0.84	0.88	0.75	0.44	3.17	6.58	0.74	0.13	3.11	15.5	0.71	0.43	4.42	7.75
Solanum lycopersicum	SlFLS2	XP_004233092.1	Xfrflg22	QQLSSGKRITSFSVDAAGGAIA	No perception	This study	0.34	0.0933333	15.4733	21.3333	0.433333	36.8067	0.68	0.83	0.71	0.84	0.56	0.81	0.36	0.09	14.32	21.16	0.35	0.11	15.24	20.17	0.31	0.08	16.86	22.67
Solanum lycopersicum	SlFLS2	XP_004233092.1	Xorflg22	QQLSSGKRITSFAVDAAGGAIA	No perception	This study	0.37	0.09	14.5033	23.4033	0.46	37.9067	0.7	0.84	0.33	0.76	0.59	0.82	0.37	0.12	14.59	20.1	0.36	0.05	15.11	26.7	0.38	0.1	13.81	23.41
Camellia sinensis	camellia_sinensis	ON556651.1	Paeflg22	QRLSTGSRINSAKDDAAGLQIA	Perception	Wu et al., 2022	0.833333	0.49	1.60333	5.10333	1.32333	6.70667	0.84	0.88	0.88	0.88	0.89	0.89	0.84	0.45	1.5	5.49	0.8	0.48	1.96	5.51	0.86	0.54	1.35	4.31
Camellia sinensis	camellia_sinensis	ON556651.1	Wu_Atuflg22	DRISSGLKVGSASDNAAYWSIA	No perception	Wu et al., 2022	0.763333	0.58	3.17667	3.11667	1.34333	6.29333	0.9	0.91	0.9	0.9	0.9	0.9	0.76	0.58	3.68	3.4	0.74	0.56	2.9	3.02	0.79	0.6	2.95	2.93
Fragaria x ananassa	fragaria_x_ananassa	ON556658.1	Paeflg22	QRLSTGSRINSAKDDAAGLQIA	Perception	Wu et al., 2022	0.886667	0.666667	1.94333	2.12333	1.55333	4.06667	0.92	0.9	0.91	0.89	0.91	0.9	0.87	0.66	2.28	2.27	0.9	0.67	1.82	2.17	0.89	0.67	1.73	1.93
Fragaria x ananassa	fragaria_x_ananassa	ON556658.1	Wu_Atuflg22	DRISSGLKVGSASDNAAYWSIA	No perception	Wu et al., 2022	0.49	0.283333	10.61	11.0867	0.773333	21.6967	0.87	0.88	0.78	0.86	0.85	0.88	0.52	0.33	9.95	9.54	0.48	0.25	11.09	12.46	0.47	0.27	10.79	11.26
Malus domestica	malus_domestica	UTN00798.1	Wu_Atuflg22	DRISSGLKVGSASDNAAYWSIA	No perception	Wu et al., 2022	0.62	0.216667	5.76	16.82	0.836667	22.58	0.72	0.85	0.42	0.78	0.55	0.8	0.64	0.34	5.09	12.19	0.53	0.12	8.14	20.86	0.69	0.19	4.05	17.41
Malus halliana	malus_halliana	ON556660.1	Paeflg22	QRLSTGSRINSAKDDAAGLQIA	Perception	Wu et al., 2022	0.89	0.673333	1.45333	1.91667	1.56333	3.37	0.9	0.89	0.9	0.89	0.9	0.89	0.89	0.68	1.37	1.84	0.89	0.67	1.53	2.03	0.89	0.67	1.46	1.88
Malus halliana	malus_halliana	ON556660.1	Wu_Atuflg22	DRISSGLKVGSASDNAAYWSIA	No perception	Wu et al., 2022	0.64	0.313333	4.93333	13.61	0.953333	18.5433	0.44	0.77	0.82	0.87	0.83	0.87	0.59	0.08	5.94	22.77	0.68	0.44	4.5	9.39	0.65	0.42	4.36	8.67
Phaseolus vulgaris	phaseolus_vulgaris	ON556666.1	Paeflg22	QRLSTGSRINSAKDDAAGLQIA	Perception	Wu et al., 2022	0.85	0.64	2.76667	2.94333	1.49	5.71	0.91	0.89	0.9	0.89	0.91	0.89	0.86	0.65	2.64	2.97	0.86	0.64	2.75	2.98	0.83	0.63	2.91	2.88
Phaseolus vulgaris	phaseolus_vulgaris	ON556666.1	Wu_Atuflg22	DRISSGLKVGSASDNAAYWSIA	No perception	Wu et al., 2022	0.516667	0.33	10.68	9.52333	0.846667	20.2033	0.88	0.87	0.87	0.88	0.86	0.87	0.6	0.47	7.05	6.58	0.51	0.29	10.4	10.02	0.44	0.23	14.59	11.97
Populus davidiana	populus_davidiana	ON556655.1	Paeflg22	QRLSTGSRINSAKDDAAGLQIA	Perception	Wu et al., 2022	0.74	0.14	2.82333	15.19	0.88	18.0133	0.59	0.77	0.62	0.76	0.62	0.8	0.74	0.11	3.28	16.61	0.74	0.11	2.45	16.22	0.74	0.2	2.74	12.74
Populus davidiana	populus_davidiana	ON556655.1	Wu_Atuflg22	DRISSGLKVGSASDNAAYWSIA	No perception	Wu et al., 2022	0.516667	0.196667	11.3133	18.1067	0.713333	29.42	0.39	0.78	0.37	0.77	0.68	0.85	0.38	0.08	15.28	21.65	0.34	0.07	16.4	22.49	0.83	0.44	2.26	10.18
Populus deltoides	populus_deltoides	ON556654.1	Paeflg22	QRLSTGSRINSAKDDAAGLQIA	Perception	Wu et al., 2022	0.836667	0.09	2.21667	20.39	0.926667	22.6067	0.66	0.76	0.67	0.77	0.64	0.76	0.84	0.09	2.23	18.83	0.84	0.12	1.96	17.57	0.83	0.06	2.46	24.77
Populus deltoides	populus_deltoides	ON556654.1	Wu_Atuflg22	DRISSGLKVGSASDNAAYWSIA	No perception	Wu et al., 2022	0.46	0.09	11.43	23.0067	0.55	34.4367	0.23	0.75	0.5	0.8	0.56	0.81	0.34	0.03	16.7	30.17	0.42	0.09	12.74	24.73	0.62	0.15	4.85	14.12
Populus trichocarpa	populus_trichocarpa	ON556653.1	Paeflg22	QRLSTGSRINSAKDDAAGLQIA	Perception	Wu et al., 2022	0.823333	0.11	2.03667	17.07	0.933333	19.1067	0.67	0.77	0.66	0.76	0.66	0.77	0.82	0.11	2.15	17.15	0.83	0.09	1.92	18.39	0.82	0.13	2.04	15.67
Populus trichocarpa	populus_trichocarpa	ON556653.1	Wu_Atuflg22	DRISSGLKVGSASDNAAYWSIA	No perception	Wu et al., 2022	0.536667	0.0633333	8.34	23.2433	0.6	31.5833	0.44	0.76	0.35	0.77	0.48	0.74	0.57	0.06	5.32	22.27	0.38	0.08	15.31	22.36	0.66	0.05	4.39	25.1
Prunus mume	prunus_mume	ON556662.1	Paeflg22	QRLSTGSRINSAKDDAAGLQIA	Perception	Wu et al., 2022	0.82	0.54	1.83	4.21333	1.36	6.04333	0.9	0.9	0.88	0.88	0.88	0.88	0.84	0.63	1.66	2.69	0.83	0.53	2.48	5.51	0.79	0.46	1.35	4.44
Prunus mume	prunus_mume	ON556662.1	Wu_Atuflg22	DRISSGLKVGSASDNAAYWSIA	No perception	Wu et al., 2022	0.736667	0.523333	4.08333	4.41667	1.26	8.5	0.89	0.89	0.89	0.89	0.87	0.89	0.73	0.53	3.56	3.93	0.83	0.58	2.77	3.76	0.65	0.46	5.92	5.56
Prunus persica	prunus_persica	ON556661.1	Paeflg22	QRLSTGSRINSAKDDAAGLQIA	Perception	Wu et al., 2022	0.853333	0.653333	1.68667	2.19333	1.50667	3.88	0.9	0.9	0.9	0.9	0.9	0.89	0.85	0.65	1.41	1.95	0.87	0.67	1.75	2.12	0.84	0.64	1.9	2.51
Prunus persica	prunus_persica	ON556661.1	Wu_Atuflg22	DRISSGLKVGSASDNAAYWSIA	No perception	Wu et al., 2022	0.71	0.49	4.03333	5.66	1.2	9.69333	0.87	0.89	0.86	0.88	0.86	0.88	0.71	0.49	4.02	5.47	0.71	0.49	4.28	6.14	0.71	0.49	3.8	5.37
Prunus yedoensis	prunus_yedoensis	ON556663.1	Paeflg22	QRLSTGSRINSAKDDAAGLQIA	Perception	Wu et al., 2022	0.803333	0.436667	1.92333	5.87667	1.24	7.8	0.86	0.88	0.9	0.89	0.72	0.84	0.79	0.42	1.66	5.23	0.84	0.6	2.07	3.52	0.78	0.29	2.04	8.88
Prunus yedoensis	prunus_yedoensis	ON556663.1	Wu_Atuflg22	DRISSGLKVGSASDNAAYWSIA	No perception	Wu et al., 2022	0.676667	0.453333	5.96333	5.93	1.13	11.8933	0.88	0.89	0.89	0.89	0.89	0.89	0.62	0.41	7	7	0.66	0.46	6.37	5.35	0.75	0.49	4.52	5.44
Rosa chinensis	rosa_chinensis	ON556657.1	Paeflg22	QRLSTGSRINSAKDDAAGLQIA	Perception	Wu et al., 2022	0.783333	0.343333	3.05667	11.3467	1.12667	14.4033	0.91	0.89	0.57	0.76	0.63	0.82	0.87	0.66	2.24	2.21	0.75	0.09	3.52	19.47	0.73	0.28	3.41	12.36
Rosa chinensis	rosa_chinensis	ON556657.1	Wu_Atuflg22	DRISSGLKVGSASDNAAYWSIA	No perception	Wu et al., 2022	0.626667	0.25	5.51667	13.1167	0.876667	18.6333	0.88	0.88	0.7	0.84	0.44	0.78	0.6	0.38	6.1	8.85	0.66	0.28	4.79	12.08	0.62	0.09	5.66	18.42
Salix suchowensis	salix_suchowensis	ON556656.1	Paeflg22	QRLSTGSRINSAKDDAAGLQIA	Perception	Wu et al., 2022	0.59	0.0766667	8.12667	23.6533	0.666667	31.78	0.47	0.8	0.32	0.76	0.49	0.75	0.52	0.13	10.77	19.33	0.62	0.06	8.98	24.11	0.63	0.04	4.63	27.52
Salix suchowensis	salix_suchowensis	ON556656.1	Wu_Atuflg22	DRISSGLKVGSASDNAAYWSIA	No perception	Wu et al., 2022	0.553333	0.08	7.3	21.6133	0.633333	28.9133	0.31	0.76	0.44	0.75	0.51	0.79	0.41	0.05	12.22	24.25	0.57	0.06	5.51	24.46	0.68	0.13	4.17	16.13
Trachelospermum jasminoides	TjFLS2	UTN00804.1	Wu_Atuflg22	DRISSGLKVGSASDNAAYWSIA	No perception	Wu et al., 2022	0.633333	0.43	7.41667	6.59667	1.06333	14.0133	0.85	0.88	0.89	0.89	0.85	0.88	0.58	0.37	9.85	8.22	0.77	0.58	2.36	2.39	0.55	0.34	10.04	9.18
Zanthoxylum bungeanum	zanthoxylum_bungeanum	ON556664.1	Paeflg22	QRLSTGSRINSAKDDAAGLQIA	Perception	Wu et al., 2022	0.843333	0.6	1.33667	2.73333	1.44333	4.07	0.86	0.86	0.92	0.9	0.91	0.9	0.8	0.42	1.41	5.01	0.87	0.7	1.26	1.52	0.86	0.68	1.34	1.67
Zanthoxylum bungeanum	zanthoxylum_bungeanum	ON556664.1	Wu_Atuflg22	DRISSGLKVGSASDNAAYWSIA	No perception	Wu et al., 2022	0.82	0.53	2.34333	4.43	1.35	6.77333	0.9	0.89	0.89	0.88	0.9	0.89	0.83	0.55	2.14	4.96	0.86	0.48	1.66	4.64	0.77	0.56	3.23	3.69

## Sheet: Full_complex_AtFLS2
Supplementary Data 1. AlphaFold3 based prediction of flg22 recognition for Arabidopsis FLS2
plant_species	receptor	ligand_name	ligand_sequence	Known_outcome	Source	avg_ligand_fls2_iptm	avg_ligand_coreceptor_iptm	avg_ligand_pae_min_fls2	avg_ligand_pae_min_coreceptor	sum_of_chain_pair_iptm	sum_of_chain_pair_pae_min	Rep1 iptm	Rep1 ptm	Rep2 iptm	Rep2 ptm	Rep3 iptm	Rep3 ptm	Rep1 ligand_fls2_iptm	Rep1 ligand_coreceptor_iptm	Rep1 ligand_pae_min_fls2	Rep1 ligand_pae_min_coreceptor	Rep2 ligand_fls2_iptm	Rep2 ligand_coreceptor_iptm	Rep2 ligand_pae_min_fls2	Rep2 ligand_pae_min_coreceptor	Rep3 ligand_fls2_iptm	Rep3 ligand_coreceptor_iptm	Rep3 ligand_pae_min_fls2	Rep3 ligand_pae_min_coreceptor
Arabidopsis thaliana	AtFLS2	Colaianni_1	TRLSSGLKINSAKDDAAGLQIA	Perception	Colaianni et al., 2021	0.886667	0.673333	2.02	2.20667	1.56	4.22667	0.9	0.89	0.91	0.89	0.9	0.88	0.87	0.64	2.33	2.5	0.88	0.68	1.92	2.13	0.91	0.7	1.81	1.99
Arabidopsis thaliana	AtFLS2	Colaianni_2	ERLSTGKRINSAKDDAAGLAIA	Perception	Colaianni et al., 2021	0.893333	0.673333	2.17667	2.37667	1.56667	4.55333	0.9	0.89	0.9	0.88	0.91	0.89	0.9	0.68	1.99	2.15	0.88	0.66	2.48	2.7	0.9	0.68	2.06	2.28
Arabidopsis thaliana	AtFLS2	Colaianni_3	ERLSSGKRINSAKDDAAGMAIA	Perception	Colaianni et al., 2021	0.89	0.67	2.10333	2.32667	1.56	4.43	0.9	0.89	0.91	0.89	0.91	0.89	0.89	0.68	2.08	2.36	0.88	0.66	2.33	2.38	0.9	0.67	1.9	2.24
Arabidopsis thaliana	AtFLS2	Colaianni_4	ARLSSGKRINSAKDDAAGLAIA	Perception	Colaianni et al., 2021	0.88	0.66	2.29	2.54	1.54	4.83	0.9	0.89	0.91	0.89	0.9	0.89	0.88	0.65	2.48	2.71	0.88	0.66	2.31	2.47	0.88	0.67	2.08	2.44
Arabidopsis thaliana	AtFLS2	Colaianni_5	QRLGSGMRINSAKDDAAGLAIS	Perception	Colaianni et al., 2021	0.876667	0.643333	2.20333	2.61667	1.52	4.82	0.9	0.88	0.89	0.88	0.9	0.89	0.88	0.65	2.19	2.51	0.87	0.62	2.41	2.94	0.88	0.66	2.01	2.4
Arabidopsis thaliana	AtFLS2	Colaianni_6	ERLSSGMKINSAKDDAAGLAIS	Perception	Colaianni et al., 2021	0.886667	0.653333	2.10333	2.43333	1.54	4.53667	0.9	0.89	0.9	0.89	0.91	0.89	0.88	0.64	2.2	2.53	0.89	0.65	2.23	2.55	0.89	0.67	1.88	2.22
Arabidopsis thaliana	AtFLS2	Colaianni_7	ERLSSGMRINSAKDDAAGLAIS	Perception	Colaianni et al., 2021	0.88	0.643333	2.20333	2.55667	1.52333	4.76	0.9	0.88	0.9	0.89	0.9	0.89	0.88	0.65	2.21	2.49	0.88	0.64	2.23	2.54	0.88	0.64	2.17	2.64
Arabidopsis thaliana	AtFLS2	Colaianni_8	QRLSTGLRVNSAKDDAAAYAVA	Perception	Colaianni et al., 2021	0.836667	0.57	3.67333	4.51667	1.40667	8.19	0.86	0.87	0.9	0.88	0.89	0.88	0.8	0.52	4.38	5.86	0.86	0.6	3.23	3.72	0.85	0.59	3.41	3.97
Arabidopsis thaliana	AtFLS2	Colaianni_9	TRLSSGLRINSAKDDAAGLQIA	Perception	Colaianni et al., 2021	0.9	0.693333	2.01667	2.23	1.59333	4.24667	0.91	0.89	0.9	0.89	0.91	0.89	0.9	0.69	2.1	2.29	0.9	0.7	1.91	2.12	0.9	0.69	2.04	2.28
Arabidopsis thaliana	AtFLS2	Colaianni_10	TRLSSGKRINSAADDAAGLAIS	Perception	Colaianni et al., 2021	0.856667	0.633333	2.73333	2.86667	1.49	5.6	0.91	0.89	0.91	0.89	0.91	0.89	0.86	0.64	2.67	2.86	0.86	0.63	2.55	2.73	0.85	0.63	2.98	3.01
Arabidopsis thaliana	AtFLS2	Colaianni_11	ERLSSGMRINSAKDDAAGQAIA	Perception	Colaianni et al., 2021	0.87	0.643333	2.45	2.70667	1.51333	5.15667	0.9	0.89	0.9	0.89	0.9	0.89	0.87	0.64	2.31	2.58	0.87	0.64	2.47	2.69	0.87	0.65	2.57	2.85
Arabidopsis thaliana	AtFLS2	Colaianni_12	QRLSTGLRVNSAQDDAAAYAVA	Perception	Colaianni et al., 2021	0.85	0.593333	3.27333	3.9	1.44333	7.17333	0.89	0.88	0.9	0.88	0.9	0.88	0.84	0.58	3.49	4.25	0.85	0.6	3.27	3.76	0.86	0.6	3.06	3.69
Arabidopsis thaliana	AtFLS2	Colaianni_13	QRLSSGLRINTAKDDAAGLAIS	Perception	Colaianni et al., 2021	0.896667	0.666667	2.23	2.61667	1.56333	4.84667	0.91	0.88	0.9	0.88	0.9	0.88	0.9	0.68	2.29	2.52	0.9	0.66	2.15	2.69	0.89	0.66	2.25	2.64
Arabidopsis thaliana	AtFLS2	Colaianni_14	TRLSTGFRINSAMDDAAGLQIA	Perception	Colaianni et al., 2021	0.883333	0.68	1.93333	2.05	1.56333	3.98333	0.91	0.89	0.91	0.89	0.9	0.89	0.88	0.67	1.98	2.08	0.88	0.68	1.97	2.07	0.89	0.69	1.85	2
Arabidopsis thaliana	AtFLS2	Colaianni_15	QRLSSGLRINSAKDDAAGQAIA	Perception	Colaianni et al., 2021	0.9	0.676667	2.12667	2.33	1.57667	4.45667	0.9	0.89	0.91	0.88	0.9	0.89	0.9	0.68	2.04	2.39	0.91	0.68	1.98	2.17	0.89	0.67	2.36	2.43
Arabidopsis thaliana	AtFLS2	Colaianni_16	ERLSSGNRINSAKDDAAGLAIS	Perception	Colaianni et al., 2021	0.893333	0.666667	1.92	2.25667	1.56	4.17667	0.91	0.88	0.9	0.88	0.91	0.89	0.9	0.67	1.99	2.23	0.88	0.64	2.06	2.57	0.9	0.69	1.71	1.97
Arabidopsis thaliana	AtFLS2	Colaianni_17	QRLSSGLKINSAKDDAAGLQIS	Perception	Colaianni et al., 2021	0.91	0.7	1.85	2.01667	1.61	3.86667	0.91	0.89	0.9	0.89	0.91	0.89	0.91	0.71	1.75	1.85	0.91	0.68	2.05	2.29	0.91	0.71	1.75	1.91
Arabidopsis thaliana	AtFLS2	Colaianni_18	QRLSSGLRVNSAKDDAAGLAIA	Perception	Colaianni et al., 2021	0.893333	0.666667	2.12667	2.46	1.56	4.58667	0.9	0.88	0.9	0.88	0.9	0.88	0.9	0.68	1.94	2.23	0.89	0.66	2.25	2.51	0.89	0.66	2.19	2.64
Arabidopsis thaliana	AtFLS2	Colaianni_19	QRLGTGFRINSAADDAAGLQIA	Perception	Colaianni et al., 2021	0.893333	0.686667	1.79333	1.94	1.58	3.73333	0.91	0.89	0.91	0.89	0.91	0.89	0.89	0.68	1.93	2.03	0.9	0.7	1.6	1.71	0.89	0.68	1.85	2.08
Arabidopsis thaliana	AtFLS2	Colaianni_20	SRLSSGMRINSAKDDAAGLAIS	Perception	Colaianni et al., 2021	0.863333	0.643333	2.29333	2.63333	1.50667	4.92667	0.9	0.88	0.91	0.89	0.9	0.89	0.87	0.64	2.34	2.77	0.86	0.65	2.05	2.41	0.86	0.64	2.49	2.72
Arabidopsis thaliana	AtFLS2	Colaianni_21	TRLSSGLKINSAKDDAAGMQIA	Perception	Colaianni et al., 2021	0.896667	0.683333	1.87	2.01667	1.58	3.88667	0.91	0.89	0.91	0.89	0.91	0.89	0.9	0.68	1.86	2.06	0.92	0.71	1.75	1.93	0.87	0.66	2	2.06
Arabidopsis thaliana	AtFLS2	Colaianni_22	ARLSSGARIGGASDDPAGQALA	Perception	Colaianni et al., 2021	0.86	0.603333	3.20667	3.86667	1.46333	7.07333	0.9	0.88	0.89	0.88	0.9	0.88	0.86	0.61	3.19	3.82	0.85	0.59	3.36	4.01	0.87	0.61	3.07	3.77
Arabidopsis thaliana	AtFLS2	Colaianni_23	ARLSSGTSIASAADDPAGQAIT	Perception	Colaianni et al., 2021	0.893333	0.67	2.35667	2.4	1.56333	4.75667	0.91	0.89	0.91	0.89	0.91	0.89	0.9	0.68	2.2	2.19	0.89	0.66	2.55	2.59	0.89	0.67	2.32	2.42
Arabidopsis thaliana	AtFLS2	Colaianni_24	TRLSSGLKINSAKADAAGLQIA	No perception	Colaianni et al., 2021	0.826667	0.62	3.51	2.87667	1.44667	6.38667	0.91	0.89	0.9	0.89	0.9	0.89	0.88	0.66	3.04	2.44	0.8	0.6	3.77	3.08	0.8	0.6	3.72	3.11
Arabidopsis thaliana	AtFLS2	Colaianni_25	NRISTGMKVSSAKDNGAIFAIA	No perception	Colaianni et al., 2021	0.62	0.36	6.99	9.74667	0.98	16.7367	0.89	0.88	0.87	0.87	0.85	0.87	0.65	0.4	6.38	7.52	0.68	0.39	6.4	10.14	0.53	0.29	8.19	11.58
Arabidopsis thaliana	AtFLS2	Colaianni_26	NRISTGLKVSSAKDNGAIFAIA	No perception	Colaianni et al., 2021	0.563333	0.33	9.21	9.23333	0.893333	18.4433	0.85	0.87	0.86	0.88	0.86	0.87	0.55	0.32	10.34	9.67	0.58	0.35	8.03	8.5	0.56	0.32	9.26	9.53
Arabidopsis thaliana	AtFLS2	Colaianni_27	SRISTGQKVSSAADNAAYWSIA	No perception	Colaianni et al., 2021	0.623333	0.386667	7.24	8.12	1.01	15.36	0.85	0.87	0.88	0.88	0.83	0.87	0.66	0.41	5.67	7.59	0.66	0.45	6.02	5.8	0.55	0.3	10.03	10.97
Arabidopsis thaliana	AtFLS2	Colaianni_28	QRINTGKKISNAKDNGAIWSMA	No perception	Colaianni et al., 2021	0.556667	0.303333	9.75667	10.3433	0.86	20.1	0.84	0.87	0.86	0.87	0.86	0.87	0.52	0.28	10.7	11.98	0.58	0.32	8.72	8.46	0.57	0.31	9.85	10.59
Arabidopsis thaliana	AtFLS2	Colaianni_29	QRINTGKKVGNAKDNGAIWAMA	No perception	Colaianni et al., 2021	0.456667	0.253333	12.6033	12.0867	0.71	24.69	0.82	0.86	0.84	0.87	0.84	0.87	0.39	0.24	14.31	11.82	0.52	0.27	10.97	12.46	0.46	0.25	12.53	11.98
Arabidopsis thaliana	AtFLS2	Colaianni_30	SRINTGLKVASTKDDSASYTIA	No perception	Colaianni et al., 2021	0.786667	0.553333	3.27333	3.44667	1.34	6.72	0.9	0.89	0.88	0.88	0.89	0.88	0.81	0.57	3.19	3.16	0.76	0.53	3.35	3.76	0.79	0.56	3.28	3.42
Arabidopsis thaliana	AtFLS2	Colaianni_31	QRINTGKKVGNAKDNGAIWAIA	No perception	Colaianni et al., 2021	0.476667	0.263333	13.1467	11.4267	0.74	24.5733	0.85	0.87	0.81	0.86	0.84	0.86	0.6	0.33	9.13	10.41	0.4	0.24	15.36	11.69	0.43	0.22	14.95	12.18
Arabidopsis thaliana	AtFLS2	Colaianni_32	SRINTGLAISSAKDNAAVWSIA	No perception	Colaianni et al., 2021	0.573333	0.346667	7.87667	9.96	0.92	17.8367	0.84	0.87	0.87	0.88	0.87	0.88	0.59	0.34	6.82	10.63	0.59	0.37	7.66	9.16	0.54	0.33	9.15	10.09
Arabidopsis thaliana	AtFLS2	Colaianni_33	GRISTGYRVATASDNAAYWSIA	No perception	Colaianni et al., 2021	0.65	0.39	7.15333	9.20333	1.04	16.3567	0.83	0.87	0.89	0.88	0.88	0.88	0.61	0.35	7.48	10.21	0.7	0.44	6.45	7.64	0.64	0.38	7.53	9.76
Arabidopsis thaliana	AtFLS2	Colaianni_34	DRISSGLKVGSASDNAAYWSIA	No perception	Colaianni et al., 2021	0.606667	0.36	8.43333	10.35	0.966667	18.7833	0.87	0.87	0.86	0.87	0.86	0.88	0.61	0.35	8.58	10.65	0.61	0.37	8.56	10.22	0.6	0.36	8.16	10.18
Arabidopsis thaliana	AtFLS2	Colaianni_35	SRINTGLNVSSTKDDSASYTIA	No perception	Colaianni et al., 2021	0.633333	0.4	6.97333	7.56667	1.03333	14.54	0.85	0.87	0.9	0.89	0.84	0.87	0.56	0.34	8.09	8.52	0.78	0.56	3.25	3.27	0.56	0.3	9.58	10.91
Arabidopsis thaliana	AtFLS2	Colaianni_36	QQVSSGKRVETAADDATYWSFA	No perception	Colaianni et al., 2021	0.44	0.25	12.9033	11.6667	0.69	24.57	0.83	0.86	0.81	0.85	0.84	0.86	0.47	0.23	12.95	11.98	0.43	0.26	13.62	10.74	0.42	0.26	12.14	12.28
Arabidopsis thaliana	AtFLS2	Colaianni_37	ERISSGYRVQTAADNAAYWSIA	No perception	Colaianni et al., 2021	0.533333	0.3	9.51667	10.0933	0.833333	19.61	0.83	0.87	0.85	0.87	0.86	0.87	0.51	0.28	9.66	9.98	0.55	0.31	9.52	10.33	0.54	0.31	9.37	9.97
Arabidopsis thaliana	AtFLS2	Colaianni_38	DRVSSGQRVGEASDNAAYWSIA	No perception	Colaianni et al., 2021	0.556667	0.313333	8.62333	10.57	0.87	19.1933	0.78	0.85	0.83	0.86	0.86	0.87	0.55	0.32	8.59	11.7	0.55	0.3	8.88	9.79	0.57	0.32	8.4	10.22
Arabidopsis thaliana	AtFLS2	Colaianni_39	SRINTGLDVNSTKDDSARYTIA	No perception	Colaianni et al., 2021	0.763333	0.566667	3.95667	3.26667	1.33	7.22333	0.89	0.89	0.89	0.88	0.9	0.89	0.79	0.59	3.92	3.3	0.73	0.54	4.51	3.51	0.77	0.57	3.44	2.99
Arabidopsis thaliana	AtFLS2	Colaianni_40	GRISTGLKVGSASDNAAYWSIA	No perception	Colaianni et al., 2021	0.566667	0.313333	9.15667	9.54	0.88	18.6967	0.86	0.88	0.83	0.87	0.87	0.87	0.6	0.33	8.74	9.3	0.52	0.29	9.75	10.57	0.58	0.32	8.98	8.75
Arabidopsis thaliana	AtFLS2	Colaianni_41	QRINTGKKISTAKDNGAIWATA	No perception	Colaianni et al., 2021	0.503333	0.26	11.3	11.6367	0.763333	22.9367	0.82	0.87	0.83	0.86	0.83	0.86	0.52	0.27	10.42	11.17	0.46	0.24	13.31	11.91	0.53	0.27	10.17	11.83
Arabidopsis thaliana	AtFLS2	Colaianni_42	GRISSGLRVGSASDNAAYWSIA	No perception	Colaianni et al., 2021	0.566667	0.313333	9.32667	10.58	0.88	19.9067	0.84	0.87	0.88	0.88	0.85	0.86	0.55	0.29	10.01	11.27	0.59	0.35	8.81	9.25	0.56	0.3	9.16	11.22
Arabidopsis thaliana	AtFLS2	Colaianni_43	GQVSSGLRIESADDNAAYWSIA	No perception	Colaianni et al., 2021	0.51	0.306667	10.8967	10.22	0.816667	21.1167	0.83	0.86	0.87	0.88	0.84	0.87	0.46	0.27	13.57	11.11	0.61	0.38	7.21	8.81	0.46	0.27	11.91	10.74
Arabidopsis thaliana	AtFLS2	Colaianni_44	DRIATGQRVAQASDNAAYWSIA	No perception	Colaianni et al., 2021	0.626667	0.353333	7.50667	9.68333	0.98	17.19	0.77	0.86	0.86	0.87	0.88	0.88	0.56	0.27	8.78	12.19	0.68	0.41	6.65	8.19	0.64	0.38	7.09	8.67
Arabidopsis thaliana	AtFLS2	Colaianni_45	SRISTGYRVNDASDNAAYWSIA	No perception	Colaianni et al., 2021	0.683333	0.393333	5.89333	9.77667	1.07667	15.67	0.86	0.87	0.84	0.87	0.83	0.87	0.7	0.41	5.66	9.15	0.68	0.38	5.64	10.65	0.67	0.39	6.38	9.53
Arabidopsis thaliana	AtFLS2	Colaianni_46	KQISTGLRVEKAADNAAYWSIA	No perception	Colaianni et al., 2021	0.58	0.323333	7.17	9.56333	0.903333	16.7333	0.83	0.86	0.83	0.86	0.81	0.86	0.59	0.34	7.33	9.07	0.54	0.29	8.79	10.8	0.61	0.34	5.39	8.82
Arabidopsis thaliana	AtFLS2	Colaianni_47	SRVSSGMRVKTASDNAAYWSIA	No perception	Colaianni et al., 2021	0.68	0.413333	5.48667	8.36	1.09333	13.8467	0.88	0.89	0.85	0.87	0.89	0.88	0.67	0.43	5.45	7.56	0.7	0.39	5.09	9.27	0.67	0.42	5.92	8.25
Arabidopsis thaliana	AtFLS2	Colaianni_48	NRISSGYRVETAADNAAYWSIA	No perception	Colaianni et al., 2021	0.543333	0.3	9.38667	11.16	0.843333	20.5467	0.86	0.87	0.82	0.86	0.85	0.86	0.57	0.33	8.14	10.29	0.52	0.28	10.28	11.18	0.54	0.29	9.74	12.01
Arabidopsis thaliana	AtFLS2	Colaianni_49	DRISSGYRVQTAADNAAYWSIA	No perception	Colaianni et al., 2021	0.526667	0.3	8.68333	10.1033	0.826667	18.7867	0.85	0.88	0.82	0.86	0.84	0.86	0.53	0.31	8.46	9.47	0.52	0.29	9.09	10.73	0.53	0.3	8.5	10.11
Arabidopsis thaliana	AtFLS2	Colaianni_50	ERISSGLRVGTAADNAAYWSIA	No perception	Colaianni et al., 2021	0.656667	0.443333	6.27667	6.70667	1.1	12.9833	0.87	0.88	0.89	0.89	0.89	0.88	0.55	0.3	8.33	10.89	0.67	0.46	6.4	5.94	0.75	0.57	4.1	3.29
Arabidopsis thaliana	AtFLS2	Colaianni_51	NRISTGLRISEASDNASYWSIA	No perception	Colaianni et al., 2021	0.583333	0.34	8.5	9.98667	0.923333	18.4867	0.87	0.88	0.87	0.88	0.83	0.86	0.61	0.37	7.73	9.46	0.57	0.35	8.74	9.99	0.57	0.3	9.03	10.51
Arabidopsis thaliana	AtFLS2	Colaianni_52	DRISSGYRVGNASDNAAYWSIA	No perception	Colaianni et al., 2021	0.576667	0.323333	8.27333	11.2933	0.9	19.5667	0.85	0.87	0.86	0.88	0.8	0.85	0.54	0.3	9.04	11.81	0.59	0.35	8.67	10.98	0.6	0.32	7.11	11.09
Arabidopsis thaliana	AtFLS2	Colaianni_53	QRINTGKKVGTAKDNGAIWAMA	No perception	Colaianni et al., 2021	0.443333	0.253333	12.6	11.5767	0.696667	24.1767	0.83	0.86	0.74	0.85	0.81	0.86	0.49	0.24	11.24	11.49	0.41	0.28	13.83	10.6	0.43	0.24	12.73	12.64
Arabidopsis thaliana	AtFLS2	Colaianni_54	ARVSSGMRVQTAADNAAYWSIA	No perception	Colaianni et al., 2021	0.67	0.433333	6.04333	6.36333	1.10333	12.4067	0.87	0.87	0.89	0.88	0.88	0.88	0.61	0.34	7.16	9.18	0.7	0.49	5.53	4.75	0.7	0.47	5.44	5.16
Arabidopsis thaliana	AtFLS2	Colaianni_55	GRVSSGLRVETAADNAAYWSIA	No perception	Colaianni et al., 2021	0.583333	0.346667	7.29667	9.26667	0.93	16.5633	0.87	0.87	0.87	0.88	0.86	0.87	0.54	0.32	7.94	8.56	0.65	0.4	5.46	8.35	0.56	0.32	8.49	10.89
Arabidopsis thaliana	AtFLS2	Colaianni_56	NRINTGKSVSSAKDNGSIWAIA	No perception	Colaianni et al., 2021	0.566667	0.316667	9.86333	10.99	0.883333	20.8533	0.87	0.87	0.84	0.86	0.86	0.87	0.57	0.32	9.61	10.87	0.57	0.32	9.5	11.09	0.56	0.31	10.48	11.01
Arabidopsis thaliana	AtFLS2	Colaianni_57	NRVSTGQRVSTASDNAAYWSIA	No perception	Colaianni et al., 2021	0.573333	0.336667	8.78333	9.90667	0.91	18.69	0.89	0.88	0.85	0.86	0.85	0.87	0.68	0.44	6.39	7.49	0.5	0.27	11.02	11	0.54	0.3	8.94	11.23
Arabidopsis thaliana	AtFLS2	Colaianni_58	NRVSTGLKVGSAKDNGAIYAIA	No perception	Colaianni et al., 2021	0.496667	0.29	10.85	10.67	0.786667	21.52	0.85	0.87	0.87	0.88	0.82	0.86	0.5	0.3	10.97	10.31	0.53	0.33	8.87	8.73	0.46	0.24	12.71	12.97
Arabidopsis thaliana	AtFLS2	Colaianni_59	DVITTGMRISEAADNAAYWSIA	No perception	Colaianni et al., 2021	0.536667	0.313333	8.94667	10.2167	0.85	19.1633	0.83	0.86	0.86	0.87	0.85	0.87	0.58	0.32	8.08	10.99	0.48	0.3	8.09	9.18	0.55	0.32	10.67	10.48
Arabidopsis thaliana	AtFLS2	Colaianni_60	QITSSGLKIGKAADNAGYWSTA	No perception	Colaianni et al., 2021	0.61	0.343333	6.78667	9.27333	0.953333	16.06	0.82	0.86	0.87	0.87	0.8	0.86	0.57	0.3	8.07	10.82	0.6	0.35	7.24	9.1	0.66	0.38	5.05	7.9
Arabidopsis thaliana	AtFLS2	Colaianni_61	DVISTGLKIAGASDNAAYWAIA	No perception	Colaianni et al., 2021	0.51	0.303333	9.81	9.32667	0.813333	19.1367	0.87	0.87	0.83	0.87	0.86	0.87	0.49	0.26	10.8	11.18	0.47	0.26	12.39	10.71	0.57	0.39	6.24	6.09
Arabidopsis thaliana	AtFLS2	Colaianni_62	GQVSTGLRISEASHNAAYWSIA	No perception	Colaianni et al., 2021	0.333333	0.173333	16.84	15.1633	0.506667	32.0033	0.63	0.82	0.68	0.83	0.82	0.86	0.32	0.13	17.15	17.64	0.3	0.16	18.26	15.99	0.38	0.23	15.11	11.86
Arabidopsis thaliana	AtFLS2	Colaianni_63	ARVSSGYRVETAADNAAYWSIS	No perception	Colaianni et al., 2021	0.453333	0.246667	11.0367	11.36	0.7	22.3967	0.85	0.86	0.79	0.85	0.83	0.86	0.48	0.27	10.7	10.77	0.42	0.21	12.16	12.24	0.46	0.26	10.25	11.07
Arabidopsis thaliana	AtFLS2	Colaianni_64	NRVSTGQRVSNASDNAAYWSIA	No perception	Colaianni et al., 2021	0.55	0.303333	8.86667	10.63	0.853333	19.4967	0.77	0.86	0.84	0.87	0.87	0.88	0.54	0.27	8.76	11.18	0.48	0.25	11.01	11.9	0.63	0.39	6.83	8.81
Arabidopsis thaliana	AtFLS2	Colaianni_65	AMVSSGYRISTATDNAAYWSIS	No perception	Colaianni et al., 2021	0.48	0.253333	10.2667	11.3067	0.733333	21.5733	0.86	0.87	0.8	0.86	0.84	0.86	0.53	0.3	8.86	10.07	0.42	0.2	11.97	12.32	0.49	0.26	9.97	11.53
Arabidopsis thaliana	AtFLS2	Colaianni_66	NRISTGLKIGEAKDNAAYWAIS	No perception	Colaianni et al., 2021	0.553333	0.31	9.59333	10.73	0.863333	20.3233	0.84	0.87	0.87	0.87	0.85	0.87	0.55	0.3	9.95	11.1	0.56	0.32	9.33	9.78	0.55	0.31	9.5	11.31
Arabidopsis thaliana	AtFLS2	Colaianni_67	SRVNTGLKVQGARDNAAVWAVA	No perception	Colaianni et al., 2021	0.54	0.28	7.81333	13.0933	0.82	20.9067	0.84	0.86	0.85	0.87	0.79	0.86	0.6	0.33	6.71	10.3	0.5	0.26	8.78	14.15	0.52	0.25	7.95	14.83
Arabidopsis thaliana	AtFLS2	Colaianni_68	GQLNSGLRIQTAADNAAYWSIS	No perception	Colaianni et al., 2021	0.53	0.296667	9.00667	10.3133	0.826667	19.32	0.84	0.87	0.84	0.87	0.84	0.87	0.58	0.32	7.74	9.66	0.61	0.35	6.52	9.38	0.4	0.22	12.76	11.9
Arabidopsis thaliana	AtFLS2	Colaianni_69	GRVSSGLKVGVAADNAAYWSIA	No perception	Colaianni et al., 2021	0.7	0.456667	4.99333	6.02667	1.15667	11.02	0.89	0.89	0.88	0.88	0.88	0.88	0.72	0.51	4.53	3.86	0.69	0.42	5.87	7.23	0.69	0.44	4.58	6.99
Arabidopsis thaliana	AtFLS2	Colaianni_70	NRVSSGYKVSQASDNVAYWSIS	No perception	Colaianni et al., 2021	0.6	0.366667	5.68	8.21	0.966667	13.89	0.87	0.88	0.85	0.87	0.85	0.87	0.64	0.39	5.45	8.67	0.52	0.3	7.33	9.76	0.64	0.41	4.26	6.2
Arabidopsis thaliana	AtFLS2	Colaianni_71	DRVSSGEKVGKAADNVAYWSIS	No perception	Colaianni et al., 2021	0.493333	0.26	9.72333	11.64	0.753333	21.3633	0.78	0.85	0.82	0.86	0.82	0.87	0.48	0.23	9.33	13.08	0.48	0.25	10.42	11.48	0.52	0.3	9.42	10.36
Arabidopsis thaliana	AtFLS2	Colaianni_72	SSVSSGLRVGQASDNVAYWSIS	No perception	Colaianni et al., 2021	0.736667	0.48	3.87333	5.87	1.21667	9.74333	0.88	0.87	0.88	0.88	0.9	0.89	0.73	0.45	3.91	6.84	0.71	0.44	4.11	7.59	0.77	0.55	3.6	3.18
Arabidopsis thaliana	AtFLS2	Colaianni_73	NTVSTGLKVSSAKDNVAYWSIS	No perception	Colaianni et al., 2021	0.75	0.486667	3.7	5.22	1.23667	8.92	0.88	0.88	0.88	0.88	0.89	0.88	0.75	0.47	3.72	6.22	0.73	0.47	4.15	5.4	0.77	0.52	3.23	4.04
Arabidopsis thaliana	AtFLS2	Colaianni_74	RQVSTGLRVERASDNGAYWAIS	No perception	Colaianni et al., 2021	0.433333	0.256667	11.8567	11.9967	0.69	23.8533	0.77	0.85	0.81	0.85	0.78	0.85	0.4	0.2	11.58	12.24	0.47	0.3	10.61	11.58	0.43	0.27	13.38	12.17
Arabidopsis thaliana	AtFLS2	Colaianni_75	GEVSSGLRVQNAQDNAAYWSIA	No perception	Colaianni et al., 2021	0.75	0.49	4.19	5.37	1.24	9.56	0.82	0.86	0.88	0.88	0.9	0.89	0.69	0.38	5.48	8.99	0.75	0.5	4.03	4.27	0.81	0.59	3.06	2.85
Arabidopsis thaliana	AtFLS2	Colaianni_76	QRLSTGLRVEQAADNAAYWSIA	No perception	Colaianni et al., 2021	0.763333	0.513333	4.53	5.39	1.27667	9.92	0.89	0.88	0.85	0.86	0.9	0.88	0.82	0.59	3.22	3.44	0.65	0.36	7.22	9.51	0.82	0.59	3.15	3.22
Arabidopsis thaliana	AtFLS2	Colaianni_77	GNVSSGYRVAEAKDNAAYWSIA	No perception	Colaianni et al., 2021	0.483333	0.27	9.24	10.0267	0.753333	19.2667	0.84	0.87	0.86	0.88	0.85	0.87	0.5	0.27	10.05	10.48	0.53	0.32	7.16	8.8	0.42	0.22	10.51	10.8
Arabidopsis thaliana	AtFLS2	Colaianni_78	NHVATGLRVATAADNAAYWSIA	No perception	Colaianni et al., 2021	0.483333	0.26	10.7933	12.5	0.743333	23.2933	0.85	0.87	0.85	0.87	0.81	0.86	0.47	0.24	11.56	12.26	0.6	0.33	6.99	10.61	0.38	0.21	13.83	14.63
Arabidopsis thaliana	AtFLS2	Colaianni_79	DRVSSGLRVGEASDNAAYWSIA	No perception	Colaianni et al., 2021	0.67	0.39	5.40667	7.99	1.06	13.3967	0.85	0.87	0.83	0.87	0.84	0.87	0.58	0.36	8.09	9.4	0.72	0.4	3.6	7.47	0.71	0.41	4.53	7.1
Arabidopsis thaliana	AtFLS2	Colaianni_80	SRINTGLKVASTKDDSASYTIA	No perception	Colaianni et al., 2021	0.786667	0.563333	3.3	3.43	1.35	6.73	0.89	0.89	0.89	0.88	0.89	0.88	0.8	0.58	3.06	3.15	0.79	0.56	3.24	3.44	0.77	0.55	3.6	3.7
Arabidopsis thaliana	AtFLS2	Colaianni_81	GRISTGLSVASTKDDSSSYVIA	No perception	Colaianni et al., 2021	0.74	0.373333	3.99667	10.2	1.11333	14.1967	0.88	0.88	0.53	0.75	0.9	0.89	0.72	0.49	4.36	4.7	0.71	0.06	3.69	22.07	0.79	0.57	3.94	3.83
Arabidopsis thaliana	AtFLS2	Colaianni_82	SRINTGLNVSSTKDDSASYTIA	No perception	Colaianni et al., 2021	0.646667	0.43	6.39667	6.61	1.07667	13.0067	0.89	0.88	0.85	0.88	0.88	0.89	0.77	0.55	3.41	3.41	0.5	0.27	10.73	11.89	0.67	0.47	5.05	4.53
Arabidopsis thaliana	AtFLS2	Colaianni_83	SRINSGLNVASTKDDSAAFTIA	No perception	Colaianni et al., 2021	0.73	0.526667	4.46333	3.92333	1.25667	8.38667	0.89	0.88	0.89	0.88	0.89	0.88	0.77	0.55	3.74	3.54	0.64	0.47	5.73	4.81	0.78	0.56	3.92	3.42
Arabidopsis thaliana	AtFLS2	Chen_1	ERLSSGLRINSAKDDAAGLQIS	Perception	Chen et al., 2021	0.906667	0.693333	1.96667	2.03	1.6	3.99667	0.91	0.89	0.9	0.89	0.91	0.89	0.91	0.69	1.99	2.12	0.91	0.7	1.9	2.01	0.9	0.69	2.01	1.96
Arabidopsis thaliana	AtFLS2	Chen_2	QRLSSGLRINSAKDDAAGLAIA	Perception	Chen et al., 2021	0.893333	0.676667	2.06667	2.34333	1.57	4.41	0.9	0.89	0.91	0.89	0.9	0.89	0.9	0.68	2.12	2.37	0.9	0.69	1.97	2.28	0.88	0.66	2.11	2.38
Arabidopsis thaliana	AtFLS2	Chen_3	NRISTGKRVNSASDNAAYWSIA	No perception	Chen et al., 2021	0.583333	0.32	8.54333	10.2633	0.903333	18.8067	0.85	0.87	0.82	0.86	0.87	0.87	0.59	0.34	8.39	9.57	0.59	0.3	8.12	10.71	0.57	0.32	9.12	10.51
Arabidopsis thaliana	AtFLS2	Chen_4	RRLSSGLRINTAADDAAGLAIR	No perception	Chen et al., 2021	0.85	0.606667	2.60667	3.27333	1.45667	5.88	0.9	0.88	0.9	0.89	0.9	0.88	0.85	0.61	2.52	3.09	0.84	0.59	2.77	3.53	0.86	0.62	2.53	3.2
Arabidopsis thaliana	AtFLS2	Paeflg22	QRLSTGSRINSAKDDAAGLQIA	Perception	This study	0.896667	0.663333	2.19333	2.56333	1.56	4.75667	0.91	0.89	0.9	0.89	0.9	0.89	0.91	0.68	2.04	2.21	0.88	0.64	2.29	2.64	0.9	0.67	2.25	2.84
Arabidopsis thaliana	AtFLS2	Atuflg22	SRVSSGLRVKSASDNAAYWSIA	No perception	This study	0.653333	0.403333	5.20333	6.99667	1.05667	12.2	0.83	0.86	0.87	0.88	0.87	0.88	0.69	0.39	4.83	8.62	0.61	0.42	5.86	4.13	0.66	0.4	4.92	8.24
Arabidopsis thaliana	AtFLS2	Rrhflg22	QQVTSGFRVGSASDDPTYWSMA	No perception	This study	0.476667	0.276667	9.99667	9.87333	0.753333	19.87	0.86	0.87	0.8	0.86	0.83	0.86	0.52	0.32	8.81	7.94	0.46	0.25	9.64	10.01	0.45	0.26	11.54	11.67
Arabidopsis thaliana	AtFLS2	Rso_1flg22	QRLSTGLRVNSAQDDSAAYAAS	No perception	Wei et al., 2020	0.78	0.45	3.98	8.53667	1.23	12.5167	0.85	0.87	0.85	0.87	0.86	0.87	0.79	0.46	3.88	8.74	0.77	0.44	4.05	8.62	0.78	0.45	4.01	8.25
Arabidopsis thaliana	AtFLS2	Rso_2flg22	QRLSTGMRVNSAQDDAAAYASA	No perception	This study, Helft et al., 2016	0.73	0.316667	4.67	11.6967	1.04667	16.3667	0.83	0.86	0.84	0.87	0.56	0.81	0.73	0.38	4.85	10.73	0.74	0.41	4.39	9.81	0.72	0.16	4.77	14.55
Arabidopsis thaliana	AtFLS2	Ddiflg22	ERLSSGLAINSAKDNAAGSGIV	No perception	This study	0.843333	0.59	3.48667	4.01	1.43333	7.49667	0.89	0.88	0.89	0.88	0.9	0.88	0.85	0.59	3.47	3.78	0.83	0.58	3.63	4.5	0.85	0.6	3.36	3.75
Arabidopsis thaliana	AtFLS2	Eamflg22	ERLSSGSRITSSKEDAAGQAIS	No perception	Helft et al., 2016	0.863333	0.643333	3.11	3.11667	1.50667	6.22667	0.9	0.88	0.9	0.88	0.9	0.88	0.86	0.64	3.29	3.27	0.87	0.64	3.03	3.05	0.86	0.65	3.01	3.03
Arabidopsis thaliana	AtFLS2	Pviflg22	SRLSSGLKVQNARDNVGVLSTI	No perception	This study	0.796667	0.553333	2.66333	3.74	1.35	6.40333	0.9	0.88	0.89	0.88	0.9	0.88	0.8	0.57	2.59	3.6	0.78	0.53	2.87	3.84	0.81	0.56	2.53	3.78
Arabidopsis thaliana	AtFLS2	Xfrflg22	QQLSSGKRITSFSVDAAGGAIA	No perception	This study	0.363333	0.166667	14.6833	15.01	0.53	29.6933	0.69	0.84	0.77	0.84	0.72	0.84	0.42	0.18	13.24	14.72	0.39	0.18	13.76	13.98	0.28	0.14	17.05	16.33
Arabidopsis thaliana	AtFLS2	Xorflg22	QQLSSGKRITSFAVDAAGGAIA	No perception	Helft et al., 2016	0.6	0.356667	8.4	9.80667	0.956667	18.2067	0.88	0.88	0.87	0.87	0.83	0.87	0.68	0.43	6.75	7.52	0.59	0.36	8.37	9.4	0.53	0.28	10.08	12.5

## Sheet: Binary_Non-AtFLS2
Supplementary Data 1. AlphaFold3 based prediction of flg22 recognition
plant_species	receptor	receptor_identifier	ligand_name	ligand_sequence	Rep1	Rep1	Rep2	Rep2	Rep3	Rep3	Average_ipTM	Average_pTM	Known_outcome	Source
					ipTM	pTM	ipTM	pTM	ipTM	pTM
Nicotiana benthamiana	NbFLS2-1	Niben101Scf03455	Paeflg22	QRLSTGSRINSAKDDAAGLQIA	0.85	0.9	0.87	0.89	0.84	0.9	0.853333	0.896667	Perception	This study
Nicotiana benthamiana	NbFLS2-1	Niben101Scf03455	Atuflg22	SRVSSGLRVKSASDNAAYWSIA	0.82	0.89	0.82	0.9	0.78	0.9	0.806667	0.896667	No perception	This study
Nicotiana benthamiana	NbFLS2-1	Niben101Scf03455	Rrhflg22	QQVTSGFRVGSASDDPTYWSMA	0.86	0.88	0.77	0.89	0.74	0.89	0.79	0.886667	No perception	This study
Nicotiana benthamiana	NbFLS2-1	Niben101Scf03455	Rso_1flg22	QRLSTGLRVNSAQDDSAAYAAS	0.71	0.89	0.79	0.89	0.76	0.89	0.753333	0.89	No perception	This study
Nicotiana benthamiana	NbFLS2-1	Niben101Scf03455	Rso_2flg22	QRLSTGMRVNSAQDDAAAYASA	0.58	0.89	0.52	0.87	0.52	0.88	0.54	0.88	No perception	This study
Nicotiana benthamiana	NbFLS2-1	Niben101Scf03455	Ddiflg22	ERLSSGLAINSAKDNAAGSGIV	0.57	0.89	0.56	0.89	0.56	0.88	0.563333	0.886667	No perception	This study
Nicotiana benthamiana	NbFLS2-1	Niben101Scf03455	Eamflg22	ERLSSGSRITSSKEDAAGQAIS	0.58	0.89	0.64	0.89	0.59	0.89	0.603333	0.89	No perception	This study
Nicotiana benthamiana	NbFLS2-1	Niben101Scf03455	Pviflg22	SRLSSGLKVQNARDNVGVLSTI	0.84	0.89	0.86	0.9	0.86	0.89	0.853333	0.893333	No perception	This study
Nicotiana benthamiana	NbFLS2-1	Niben101Scf03455	Xfrflg22	QQLSSGKRITSFSVDAAGGAIA	0.39	0.88	0.58	0.89	0.37	0.87	0.446667	0.88	No perception	This study
Nicotiana benthamiana	NbFLS2-1	Niben101Scf03455	Xorflg22	QQLSSGKRITSFAVDAAGGAIA	0.37	0.88	0.41	0.88	0.42	0.88	0.4	0.88	No perception	This study
Vitis riparia	FLS2XL	PQ283347	Paeflg22	QRLSTGSRINSAKDDAAGLQIA	0.92	0.89	0.92	0.89	0.92	0.89	0.92	0.89	Perception	This study
Vitis riparia	FLS2XL	PQ283347	Atuflg22	SRVSSGLRVKSASDNAAYWSIA	0.89	0.89	0.9	0.89	0.85	0.89	0.88	0.89	Perception	This study
Vitis riparia	FLS2XL	PQ283347	Rrhflg22	QQVTSGFRVGSASDDPTYWSMA	0.63	0.89	0.61	0.88	0.66	0.88	0.633333	0.883333	Perception	This study
Vitis riparia	FLS2XL	PQ283347	Rso_1flg22	QRLSTGLRVNSAQDDSAAYAAS	0.89	0.9	0.92	0.89	0.91	0.89	0.906667	0.893333	No perception	This study
Vitis riparia	FLS2XL	PQ283347	Rso_2flg22	QRLSTGMRVNSAQDDAAAYASA	0.79	0.88	0.8	0.89	0.82	0.89	0.803333	0.886667	No perception	This study
Vitis riparia	FLS2XL	PQ283347	Ddiflg22	ERLSSGLAINSAKDNAAGSGIV	0.77	0.89	0.59	0.89	0.71	0.88	0.69	0.886667	No perception	This study
Vitis riparia	FLS2XL	PQ283347	Eamflg22	ERLSSGSRITSSKEDAAGQAIS	0.51	0.88	0.58	0.89	0.85	0.89	0.646667	0.886667	Perception	This study
Vitis riparia	FLS2XL	PQ283347	Pviflg22	SRLSSGLKVQNARDNVGVLSTI	0.89	0.89	0.87	0.89	0.9	0.9	0.886667	0.893333	No perception	This study
Vitis riparia	FLS2XL	PQ283347	Xfrflg22	QQLSSGKRITSFSVDAAGGAIA	0.46	0.88	0.45	0.88	0.44	0.88	0.45	0.88	No perception	This study
Vitis riparia	FLS2XL	PQ283347	Xorflg22	QQLSSGKRITSFAVDAAGGAIA	0.57	0.88	0.52	0.88	0.52	0.88	0.536667	0.88	No perception	This study
Quercus variabilis	QvFLS2	UTN00789.1	Paeflg22	QRLSTGSRINSAKDDAAGLQIA	0.86	0.89	0.85	0.89	0.86	0.89	0.856667	0.89	Perception	This study
Quercus variabilis	QvFLS2	UTN00789.1	Atuflg22	SRVSSGLRVKSASDNAAYWSIA	0.83	0.89	0.82	0.89	0.81	0.88	0.82	0.886667	Perception	This study
Quercus variabilis	QvFLS2	UTN00789.1	Rrhflg22	QQVTSGFRVGSASDDPTYWSMA	0.61	0.87	0.57	0.87	0.82	0.89	0.666667	0.876667	No perception	This study
Quercus variabilis	QvFLS2	UTN00789.1	Rso_1flg22	QRLSTGLRVNSAQDDSAAYAAS	0.8	0.89	0.8	0.89	0.8	0.89	0.8	0.89	Perception	This study
Quercus variabilis	QvFLS2	UTN00789.1	Rso_2flg22	QRLSTGMRVNSAQDDAAAYASA	0.85	0.89	0.82	0.88	0.81	0.88	0.826667	0.883333	Perception	This study
Quercus variabilis	QvFLS2	UTN00789.1	Ddiflg22	ERLSSGLAINSAKDNAAGSGIV	0.79	0.88	0.79	0.88	0.81	0.88	0.796667	0.88	Perception	This study
Quercus variabilis	QvFLS2	UTN00789.1	Eamflg22	ERLSSGSRITSSKEDAAGQAIS	0.6	0.88	0.52	0.88	0.58	0.88	0.566667	0.88	No perception	This study
Quercus variabilis	QvFLS2	UTN00789.1	Pviflg22	SRLSSGLKVQNARDNVGVLSTI	0.83	0.89	0.82	0.89	0.85	0.89	0.833333	0.89	Perception	This study
Quercus variabilis	QvFLS2	UTN00789.1	Xfrflg22	QQLSSGKRITSFSVDAAGGAIA	0.44	0.87	0.51	0.88	0.55	0.87	0.5	0.873333	No perception	This study
Quercus variabilis	QvFLS2	UTN00789.1	Xorflg22	QQLSSGKRITSFAVDAAGGAIA	0.61	0.88	0.4	0.88	0.43	0.88	0.48	0.88	No perception	This study
Trachelospermum jasminoides	TjFLS2	UTN00804.1	Paeflg22	QRLSTGSRINSAKDDAAGLQIA	0.88	0.89	0.88	0.89	0.89	0.9	0.883333	0.893333	Perception	This study
Trachelospermum jasminoides	TjFLS2	UTN00804.1	Atuflg22	SRVSSGLRVKSASDNAAYWSIA	0.46	0.87	0.7	0.89	0.47	0.88	0.543333	0.88	Perception	This study
Trachelospermum jasminoides	TjFLS2	UTN00804.1	Rrhflg22	QQVTSGFRVGSASDDPTYWSMA	0.59	0.88	0.6	0.88	0.46	0.88	0.55	0.88	Perception	This study
Trachelospermum jasminoides	TjFLS2	UTN00804.1	Rso_1flg22	QRLSTGLRVNSAQDDSAAYAAS	0.81	0.89	0.8	0.89	0.81	0.89	0.806667	0.89	Perception	This study
Trachelospermum jasminoides	TjFLS2	UTN00804.1	Rso_2flg22	QRLSTGMRVNSAQDDAAAYASA	0.76	0.89	0.78	0.89	0.76	0.89	0.766667	0.89	Perception	This study
Trachelospermum jasminoides	TjFLS2	UTN00804.1	Ddiflg22	ERLSSGLAINSAKDNAAGSGIV	0.79	0.89	0.79	0.89	0.76	0.88	0.78	0.886667	Perception	This study
Trachelospermum jasminoides	TjFLS2	UTN00804.1	Eamflg22	ERLSSGSRITSSKEDAAGQAIS	0.47	0.88	0.45	0.88	0.48	0.89	0.466667	0.883333	No perception	This study
Trachelospermum jasminoides	TjFLS2	UTN00804.1	Pviflg22	SRLSSGLKVQNARDNVGVLSTI	0.78	0.89	0.8	0.9	0.86	0.9	0.813333	0.896667	No perception	This study
Trachelospermum jasminoides	TjFLS2	UTN00804.1	Xfrflg22	QQLSSGKRITSFSVDAAGGAIA	0.44	0.88	0.43	0.88	0.43	0.88	0.433333	0.88	No perception	This study
Trachelospermum jasminoides	TjFLS2	UTN00804.1	Xorflg22	QQLSSGKRITSFAVDAAGGAIA	0.47	0.88	0.52	0.88	0.47	0.88	0.486667	0.88	No perception	This study
Humulus lupulus	HlFLS2	XP_062096069.1	Paeflg22	QRLSTGSRINSAKDDAAGLQIA	0.63	0.88	0.53	0.88	0.56	0.87	0.573333	0.876667	Perception	This study
Humulus lupulus	HlFLS2	XP_062096069.1	Atuflg22	SRVSSGLRVKSASDNAAYWSIA	0.71	0.88	0.75	0.89	0.51	0.88	0.656667	0.883333	No perception	This study
Humulus lupulus	HlFLS2	XP_062096069.1	Rrhflg22	QQVTSGFRVGSASDDPTYWSMA	0.52	0.88	0.58	0.87	0.55	0.87	0.55	0.873333	No perception	This study
Humulus lupulus	HlFLS2	XP_062096069.1	Rso_1flg22	QRLSTGLRVNSAQDDSAAYAAS	0.69	0.88	0.45	0.87	0.68	0.88	0.606667	0.876667	No perception	This study
Humulus lupulus	HlFLS2	XP_062096069.1	Rso_2flg22	QRLSTGMRVNSAQDDAAAYASA	0.71	0.88	0.5	0.88	0.48	0.88	0.563333	0.88	No perception	This study
Humulus lupulus	HlFLS2	XP_062096069.1	Ddiflg22	ERLSSGLAINSAKDNAAGSGIV	0.81	0.87	0.77	0.88	0.81	0.88	0.796667	0.876667	No perception	This study
Humulus lupulus	HlFLS2	XP_062096069.1	Eamflg22	ERLSSGSRITSSKEDAAGQAIS	0.47	0.88	0.45	0.88	0.46	0.88	0.46	0.88	No perception	This study
Humulus lupulus	HlFLS2	XP_062096069.1	Pviflg22	SRLSSGLKVQNARDNVGVLSTI	0.83	0.89	0.81	0.89	0.82	0.88	0.82	0.886667	No perception	This study
Humulus lupulus	HlFLS2	XP_062096069.1	Xfrflg22	QQLSSGKRITSFSVDAAGGAIA	0.41	0.87	0.41	0.88	0.45	0.88	0.423333	0.876667	No perception	This study
Humulus lupulus	HlFLS2	XP_062096069.1	Xorflg22	QQLSSGKRITSFAVDAAGGAIA	0.54	0.88	0.49	0.88	0.4	0.88	0.476667	0.88	No perception	This study
Malus domestica	MdFLS2	XP_008371582.2	Paeflg22	QRLSTGSRINSAKDDAAGLQIA	0.89	0.89	0.88	0.89	0.88	0.89	0.883333	0.89	Perception	This study
Malus domestica	MdFLS2	XP_008371582.2	Atuflg22	SRVSSGLRVKSASDNAAYWSIA	0.65	0.89	0.62	0.88	0.52	0.88	0.596667	0.883333	No perception	This study
Malus domestica	MdFLS2	XP_008371582.2	Rrhflg22	QQVTSGFRVGSASDDPTYWSMA	0.73	0.89	0.74	0.89	0.55	0.88	0.673333	0.886667	No perception	This study
Malus domestica	MdFLS2	XP_008371582.2	Rso_1flg22	QRLSTGLRVNSAQDDSAAYAAS	0.78	0.89	0.79	0.89	0.51	0.88	0.693333	0.886667	No perception	This study
Malus domestica	MdFLS2	XP_008371582.2	Rso_2flg22	QRLSTGMRVNSAQDDAAAYASA	0.81	0.89	0.82	0.89	0.82	0.89	0.816667	0.89	No perception	This study
Malus domestica	MdFLS2	XP_008371582.2	Ddiflg22	ERLSSGLAINSAKDNAAGSGIV	0.74	0.88	0.78	0.89	0.8	0.89	0.773333	0.886667	No perception	This study
Malus domestica	MdFLS2	XP_008371582.2	Eamflg22	ERLSSGSRITSSKEDAAGQAIS	0.74	0.89	0.74	0.89	0.75	0.9	0.743333	0.893333	No perception	This study
Malus domestica	MdFLS2	XP_008371582.2	Pviflg22	SRLSSGLKVQNARDNVGVLSTI	0.75	0.88	0.81	0.89	0.77	0.89	0.776667	0.886667	No perception	This study
Malus domestica	MdFLS2	XP_008371582.2	Xfrflg22	QQLSSGKRITSFSVDAAGGAIA	0.47	0.88	0.46	0.87	0.49	0.88	0.473333	0.876667	No perception	This study
Malus domestica	MdFLS2	XP_008371582.2	Xorflg22	QQLSSGKRITSFAVDAAGGAIA	0.46	0.88	0.5	0.89	0.46	0.87	0.473333	0.88	No perception	This study
Glycine max	GmFLS2a	G.max Wm82.a2.v1|Glyma.08G083300.1.p	Paeflg22	QRLSTGSRINSAKDDAAGLQIA	0.62	0.89	0.62	0.89	0.57	0.89	0.603333	0.89	Perception	Wei et al., 2020
Glycine max	GmFLS2a	G.max Wm82.a2.v1|Glyma.08G083300.1.p	Rso_1flg22	QRLSTGLRVNSAQDDSAAYAAS	0.63	0.89	0.66	0.87	0.61	0.88	0.633333	0.88	Perception	Wei et al., 2020
Glycine max	GmFLS2b	G.max Wm82.a2.v1|Glyma.05G128200.1.p	Paeflg22	QRLSTGSRINSAKDDAAGLQIA	0.54	0.88	0.6	0.9	0.72	0.89	0.62	0.89	Perception	Wei et al., 2020
Glycine max	GmFLS2b	G.max Wm82.a2.v1|Glyma.05G128200.1.p	Rso_1flg22	QRLSTGLRVNSAQDDSAAYAAS	0.88	0.89	0.9	0.89	0.91	0.89	0.896667	0.89	Perception	Wei et al., 2020
Vitis riparia	VrFLS2	PQ283348	Paeflg22	QRLSTGSRINSAKDDAAGLQIA	0.82	0.89	0.82	0.89	0.84	0.89	0.826667	0.89	Perception	This study
Vitis riparia	VrFLS2	PQ283348	Atuflg22	SRVSSGLRVKSASDNAAYWSIA	0.52	0.89	0.81	0.89	0.58	0.88	0.636667	0.886667	No perception	This study
Vitis riparia	VrFLS2	PQ283348	Rrhflg22	QQVTSGFRVGSASDDPTYWSMA	0.56	0.88	0.56	0.88	0.79	0.88	0.636667	0.88	No perception	This study
Vitis riparia	VrFLS2	PQ283348	Rso_1flg22	QRLSTGLRVNSAQDDSAAYAAS	0.81	0.88	0.83	0.88	0.68	0.88	0.773333	0.88	No perception	This study
Vitis riparia	VrFLS2	PQ283348	Rso_2flg22	QRLSTGMRVNSAQDDAAAYASA	0.82	0.88	0.73	0.89	0.74	0.88	0.763333	0.883333	No perception	This study
Vitis riparia	VrFLS2	PQ283348	Ddiflg22	ERLSSGLAINSAKDNAAGSGIV	0.81	0.88	0.83	0.88	0.68	0.88	0.773333	0.88	Perception	This study
Vitis riparia	VrFLS2	PQ283348	Eamflg22	ERLSSGSRITSSKEDAAGQAIS	0.74	0.89	0.73	0.88	0.62	0.89	0.696667	0.886667	Perception	This study
Vitis riparia	VrFLS2	PQ283348	Pviflg22	SRLSSGLKVQNARDNVGVLSTI	0.89	0.89	0.88	0.88	0.87	0.88	0.88	0.883333	No perception	This study
Vitis riparia	VrFLS2	PQ283348	Xfrflg22	QQLSSGKRITSFSVDAAGGAIA	0.5	0.88	0.45	0.88	0.46	0.88	0.47	0.88	No perception	This study
Vitis riparia	VrFLS2	PQ283348	Xorflg22	QQLSSGKRITSFAVDAAGGAIA	0.61	0.88	0.47	0.89	0.54	0.88	0.54	0.883333	No perception	This study
Fagus crenata	FcFLS2	BK068611	Paeflg22	QRLSTGSRINSAKDDAAGLQIA	0.86	0.88	0.85	0.89	0.85	0.88	0.853333	0.883333	Perception	This study
Fagus crenata	FcFLS2	BK068611	Atuflg22	SRVSSGLRVKSASDNAAYWSIA	0.69	0.88	0.52	0.88	0.5	0.88	0.57	0.88	No perception	This study
Fagus crenata	FcFLS2	BK068611	Rrhflg22	QQVTSGFRVGSASDDPTYWSMA	0.54	0.87	0.86	0.89	0.83	0.89	0.743333	0.883333	No perception	This study
Fagus crenata	FcFLS2	BK068611	Rso_1flg22	QRLSTGLRVNSAQDDSAAYAAS	0.85	0.89	0.83	0.88	0.83	0.88	0.836667	0.883333	No perception	This study
Fagus crenata	FcFLS2	BK068611	Rso_2flg22	QRLSTGMRVNSAQDDAAAYASA	0.61	0.88	0.85	0.89	0.6	0.88	0.686667	0.883333	No perception	This study
Fagus crenata	FcFLS2	BK068611	Ddiflg22	ERLSSGLAINSAKDNAAGSGIV	0.79	0.88	0.84	0.88	0.79	0.88	0.806667	0.88	No perception	This study
Fagus crenata	FcFLS2	BK068611	Eamflg22	ERLSSGSRITSSKEDAAGQAIS	0.74	0.88	0.78	0.89	0.65	0.88	0.723333	0.883333	No perception	This study
Fagus crenata	FcFLS2	BK068611	Pviflg22	SRLSSGLKVQNARDNVGVLSTI	0.81	0.89	0.81	0.89	0.84	0.89	0.82	0.89	No perception	This study
Fagus crenata	FcFLS2	BK068611	Xfrflg22	QQLSSGKRITSFSVDAAGGAIA	0.4	0.88	0.41	0.88	0.41	0.87	0.406667	0.876667	No perception	This study
Fagus crenata	FcFLS2	BK068611	Xorflg22	QQLSSGKRITSFAVDAAGGAIA	0.48	0.88	0.47	0.87	0.54	0.89	0.496667	0.88	No perception	This study
Solanum lycopersicum	SlFLS2	XP_004233092.1	Paeflg22	QRLSTGSRINSAKDDAAGLQIA	0.92	0.89	0.87	0.89	0.93	0.89	0.906667	0.89	Perception	This study
Solanum lycopersicum	SlFLS2	XP_004233092.1	Atuflg22	SRVSSGLRVKSASDNAAYWSIA	0.77	0.89	0.83	0.89	0.77	0.89	0.79	0.89	No perception	This study
Solanum lycopersicum	SlFLS2	XP_004233092.1	Rrhflg22	QQVTSGFRVGSASDDPTYWSMA	0.75	0.89	0.75	0.89	0.77	0.89	0.756667	0.89	No perception	This study
Solanum lycopersicum	SlFLS2	XP_004233092.1	Rso_1flg22	QRLSTGLRVNSAQDDSAAYAAS	0.8	0.89	0.85	0.89	0.91	0.89	0.853333	0.89	No perception	Wei et al., 2018
Solanum lycopersicum	SlFLS2	XP_004233092.1	Rso_2flg22	QRLSTGMRVNSAQDDAAAYASA	0.77	0.89	0.89	0.89	0.88	0.89	0.846667	0.89	No perception	This study
Solanum lycopersicum	SlFLS2	XP_004233092.1	Ddiflg22	ERLSSGLAINSAKDNAAGSGIV	0.8	0.89	0.8	0.89	0.79	0.88	0.796667	0.886667	Perception	This study
Solanum lycopersicum	SlFLS2	XP_004233092.1	Eamflg22	ERLSSGSRITSSKEDAAGQAIS	0.79	0.89	0.8	0.89	0.79	0.89	0.793333	0.89	Perception	This study
Solanum lycopersicum	SlFLS2	XP_004233092.1	Pviflg22	SRLSSGLKVQNARDNVGVLSTI	0.79	0.89	0.8	0.89	0.78	0.89	0.79	0.89	No perception	This study
Solanum lycopersicum	SlFLS2	XP_004233092.1	Xfrflg22	QQLSSGKRITSFSVDAAGGAIA	0.42	0.87	0.41	0.87	0.43	0.87	0.42	0.87	No perception	This study
Solanum lycopersicum	SlFLS2	XP_004233092.1	Xorflg22	QQLSSGKRITSFAVDAAGGAIA	0.43	0.88	0.39	0.88	0.48	0.88	0.433333	0.88	No perception	This study
Phaseolus vulgaris	phaseolus_vulgaris	ON556666.1	Wu_Atuflg22	DRISSGLKVGSASDNAAYWSIA	0.39	0.88	0.44	0.88	0.4	0.88	0.41	0.88	No perception	Wu et al., 2022
Populus trichocarpa	populus_trichocarpa	ON556653.1	Wu_Atuflg22	DRISSGLKVGSASDNAAYWSIA	0.44	0.88	0.4	0.87	0.64	0.88	0.493333	0.876667	No perception	Wu et al., 2022
Malus halliana	malus_halliana	ON556660.1	Wu_Atuflg22	DRISSGLKVGSASDNAAYWSIA	0.59	0.89	0.69	0.89	0.62	0.89	0.633333	0.89	No perception	Wu et al., 2022
Prunus yedoensis	prunus_yedoensis	ON556663.1	Wu_Atuflg22	DRISSGLKVGSASDNAAYWSIA	0.61	0.89	0.87	0.89	0.85	0.89	0.776667	0.89	No perception	Wu et al., 2022
Populus trichocarpa	populus_trichocarpa	ON556653.1	Paeflg22	QRLSTGSRINSAKDDAAGLQIA	0.82	0.88	0.84	0.88	0.84	0.89	0.833333	0.883333	Perception	Wu et al., 2022
Prunus mume	prunus_mume	ON556662.1	Paeflg22	QRLSTGSRINSAKDDAAGLQIA	0.87	0.89	0.87	0.89	0.85	0.89	0.863333	0.89	Perception	Wu et al., 2022
Malus halliana	malus_halliana	ON556660.1	Paeflg22	QRLSTGSRINSAKDDAAGLQIA	0.89	0.9	0.88	0.9	0.88	0.9	0.883333	0.9	Perception	Wu et al., 2022
Populus davidiana	populus_davidiana	ON556655.1	Wu_Atuflg22	DRISSGLKVGSASDNAAYWSIA	0.46	0.88	0.49	0.89	0.8	0.89	0.583333	0.886667	No perception	Wu et al., 2022
Prunus persica	prunus_persica	ON556661.1	Paeflg22	QRLSTGSRINSAKDDAAGLQIA	0.85	0.89	0.84	0.9	0.86	0.88	0.85	0.89	Perception	Wu et al., 2022
Trachelospermum jasminoides	TjFLS2	UTN00804.1	Wu_Atuflg22	DRISSGLKVGSASDNAAYWSIA	0.73	0.89	0.44	0.88	0.46	0.87	0.543333	0.88	No perception	Wu et al., 2022
Zanthoxylum bungeanum	zanthoxylum_bungeanum	ON556664.1	Wu_Atuflg22	DRISSGLKVGSASDNAAYWSIA	0.86	0.89	0.75	0.89	0.68	0.89	0.763333	0.89	No perception	Wu et al., 2022
Salix suchowensis	salix_suchowensis	ON556656.1	Paeflg22	QRLSTGSRINSAKDDAAGLQIA	0.68	0.88	0.65	0.88	0.61	0.88	0.646667	0.88	Perception	Wu et al., 2022
Prunus persica	prunus_persica	ON556661.1	Wu_Atuflg22	DRISSGLKVGSASDNAAYWSIA	0.72	0.89	0.73	0.89	0.87	0.89	0.773333	0.89	No perception	Wu et al., 2022
Fragaria x ananassa	fragaria_x_ananassa	ON556658.1	Wu_Atuflg22	DRISSGLKVGSASDNAAYWSIA	0.5	0.88	0.51	0.88	0.55	0.88	0.52	0.88	No perception	Wu et al., 2022
Camellia sinensis	camellia_sinensis	ON556651.1	Wu_Atuflg22	DRISSGLKVGSASDNAAYWSIA	0.58	0.89	0.63	0.88	0.72	0.89	0.643333	0.886667	No perception	Wu et al., 2022
Rosa chinensis	rosa_chinensis	ON556657.1	Paeflg22	QRLSTGSRINSAKDDAAGLQIA	0.9	0.88	0.86	0.89	0.86	0.89	0.873333	0.886667	Perception	Wu et al., 2022
Rosa chinensis	rosa_chinensis	ON556657.1	Wu_Atuflg22	DRISSGLKVGSASDNAAYWSIA	0.64	0.88	0.63	0.88	0.66	0.89	0.643333	0.883333	No perception	Wu et al., 2022
Populus deltoides	populus_deltoides	ON556654.1	Wu_Atuflg22	DRISSGLKVGSASDNAAYWSIA	0.4	0.88	0.4	0.87	0.42	0.87	0.406667	0.873333	No perception	Wu et al., 2022
Zanthoxylum bungeanum	zanthoxylum_bungeanum	ON556664.1	Paeflg22	QRLSTGSRINSAKDDAAGLQIA	0.86	0.88	0.81	0.89	0.84	0.89	0.836667	0.886667	Perception	Wu et al., 2022
Phaseolus vulgaris	phaseolus_vulgaris	ON556666.1	Paeflg22	QRLSTGSRINSAKDDAAGLQIA	0.86	0.89	0.88	0.9	0.87	0.89	0.87	0.893333	Perception	Wu et al., 2022
Prunus yedoensis	prunus_yedoensis	ON556663.1	Paeflg22	QRLSTGSRINSAKDDAAGLQIA	0.82	0.89	0.83	0.89	0.83	0.89	0.826667	0.89	Perception	Wu et al., 2022
Camellia sinensis	camellia_sinensis	ON556651.1	Paeflg22	QRLSTGSRINSAKDDAAGLQIA	0.86	0.9	0.79	0.9	0.82	0.9	0.823333	0.9	Perception	Wu et al., 2022
Fragaria x ananassa	fragaria_x_ananassa	ON556658.1	Paeflg22	QRLSTGSRINSAKDDAAGLQIA	0.75	0.89	0.85	0.89	0.88	0.9	0.826667	0.893333	Perception	Wu et al., 2022
Salix suchowensis	salix_suchowensis	ON556656.1	Wu_Atuflg22	DRISSGLKVGSASDNAAYWSIA	0.68	0.89	0.65	0.88	0.67	0.89	0.666667	0.886667	No perception	Wu et al., 2022
Prunus mume	prunus_mume	ON556662.1	Wu_Atuflg22	DRISSGLKVGSASDNAAYWSIA	0.87	0.89	0.87	0.89	0.85	0.89	0.863333	0.89	No perception	Wu et al., 2022
Populus deltoides	populus_deltoides	ON556654.1	Paeflg22	QRLSTGSRINSAKDDAAGLQIA	0.84	0.89	0.84	0.88	0.83	0.88	0.836667	0.883333	Perception	Wu et al., 2022
Populus davidiana	populus_davidiana	ON556655.1	Paeflg22	QRLSTGSRINSAKDDAAGLQIA	0.64	0.88	0.67	0.88	0.67	0.88	0.66	0.88	Perception	Wu et al., 2022
Malus domestica	malus_domestica	UTN00798.1	Wu_Atuflg22	DRISSGLKVGSASDNAAYWSIA	0.63	0.88	0.6	0.89	0.58	0.89	0.603333	0.886667	No perception	Wu et al., 2022

## Sheet: Binary_AtFLS2
Supplementary Data 1. AlphaFold3 based prediction of flg22 recognition for Arabidopsis FLS2
plant_species	receptor	ligand_name	ligand_sequence	Rep1	Rep1	Rep2	Rep2	Rep3	Rep3	Average_ipTM	Average_pTM	Known_outcome	Source
				ipTM	pTM	ipTM	pTM	ipTM	pTM
Arabidopsis thaliana	AtFLS2	Colaianni_1	TRLSSGLKINSAKDDAAGLQIA	0.89	0.88	0.88	0.89	0.88	0.89	0.883333	0.886667	Perception	Colaianni et al., 2021
Arabidopsis thaliana	AtFLS2	Colaianni_2	ERLSTGKRINSAKDDAAGLAIA	0.85	0.89	0.85	0.88	0.85	0.89	0.85	0.886667	Perception	Colaianni et al., 2021
Arabidopsis thaliana	AtFLS2	Colaianni_3	ERLSSGKRINSAKDDAAGMAIA	0.85	0.88	0.85	0.89	0.86	0.89	0.853333	0.886667	Perception	Colaianni et al., 2021
Arabidopsis thaliana	AtFLS2	Colaianni_4	ARLSSGKRINSAKDDAAGLAIA	0.85	0.89	0.83	0.89	0.84	0.89	0.84	0.89	Perception	Colaianni et al., 2021
Arabidopsis thaliana	AtFLS2	Colaianni_5	QRLGSGMRINSAKDDAAGLAIS	0.85	0.89	0.85	0.88	0.85	0.89	0.85	0.886667	Perception	Colaianni et al., 2021
Arabidopsis thaliana	AtFLS2	Colaianni_6	ERLSSGMKINSAKDDAAGLAIS	0.85	0.89	0.84	0.88	0.84	0.89	0.843333	0.886667	Perception	Colaianni et al., 2021
Arabidopsis thaliana	AtFLS2	Colaianni_7	ERLSSGMRINSAKDDAAGLAIS	0.84	0.89	0.84	0.89	0.84	0.89	0.84	0.89	Perception	Colaianni et al., 2021
Arabidopsis thaliana	AtFLS2	Colaianni_8	QRLSTGLRVNSAKDDAAAYAVA	0.85	0.89	0.84	0.88	0.86	0.88	0.85	0.883333	Perception	Colaianni et al., 2021
Arabidopsis thaliana	AtFLS2	Colaianni_9	TRLSSGLRINSAKDDAAGLQIA	0.88	0.89	0.86	0.89	0.88	0.88	0.873333	0.886667	Perception	Colaianni et al., 2021
Arabidopsis thaliana	AtFLS2	Colaianni_10	TRLSSGKRINSAADDAAGLAIS	0.82	0.89	0.83	0.88	0.82	0.89	0.823333	0.886667	Perception	Colaianni et al., 2021
Arabidopsis thaliana	AtFLS2	Colaianni_11	ERLSSGMRINSAKDDAAGQAIA	0.84	0.88	0.83	0.88	0.84	0.89	0.836667	0.883333	Perception	Colaianni et al., 2021
Arabidopsis thaliana	AtFLS2	Colaianni_12	QRLSTGLRVNSAQDDAAAYAVA	0.85	0.89	0.85	0.89	0.85	0.88	0.85	0.886667	Perception	Colaianni et al., 2021
Arabidopsis thaliana	AtFLS2	Colaianni_13	QRLSSGLRINTAKDDAAGLAIS	0.87	0.88	0.86	0.89	0.85	0.89	0.86	0.886667	Perception	Colaianni et al., 2021
Arabidopsis thaliana	AtFLS2	Colaianni_14	TRLSTGFRINSAMDDAAGLQIA	0.87	0.89	0.84	0.89	0.85	0.89	0.853333	0.89	Perception	Colaianni et al., 2021
Arabidopsis thaliana	AtFLS2	Colaianni_15	QRLSSGLRINSAKDDAAGQAIA	0.87	0.89	0.87	0.89	0.86	0.89	0.866667	0.89	Perception	Colaianni et al., 2021
Arabidopsis thaliana	AtFLS2	Colaianni_16	ERLSSGNRINSAKDDAAGLAIS	0.86	0.89	0.86	0.88	0.86	0.89	0.86	0.886667	Perception	Colaianni et al., 2021
Arabidopsis thaliana	AtFLS2	Colaianni_17	QRLSSGLKINSAKDDAAGLQIS	0.87	0.89	0.87	0.88	0.89	0.88	0.876667	0.883333	Perception	Colaianni et al., 2021
Arabidopsis thaliana	AtFLS2	Colaianni_18	QRLSSGLRVNSAKDDAAGLAIA	0.87	0.88	0.88	0.88	0.86	0.89	0.87	0.883333	Perception	Colaianni et al., 2021
Arabidopsis thaliana	AtFLS2	Colaianni_19	QRLGTGFRINSAADDAAGLQIA	0.86	0.89	0.86	0.89	0.85	0.88	0.856667	0.886667	Perception	Colaianni et al., 2021
Arabidopsis thaliana	AtFLS2	Colaianni_20	SRLSSGMRINSAKDDAAGLAIS	0.83	0.88	0.82	0.88	0.83	0.89	0.826667	0.883333	Perception	Colaianni et al., 2021
Arabidopsis thaliana	AtFLS2	Colaianni_21	TRLSSGLKINSAKDDAAGMQIA	0.85	0.89	0.87	0.89	0.82	0.89	0.846667	0.89	Perception	Colaianni et al., 2021
Arabidopsis thaliana	AtFLS2	Colaianni_22	ARLSSGARIGGASDDPAGQALA	0.82	0.89	0.71	0.88	0.78	0.89	0.77	0.886667	Perception	Colaianni et al., 2021
Arabidopsis thaliana	AtFLS2	Colaianni_23	ARLSSGTSIASAADDPAGQAIT	0.83	0.89	0.78	0.88	0.82	0.88	0.81	0.883333	Perception	Colaianni et al., 2021
Arabidopsis thaliana	AtFLS2	Colaianni_24	TRLSSGLKINSAKADAAGLQIA	0.81	0.89	0.7	0.89	0.72	0.89	0.743333	0.89	No perception	Colaianni et al., 2021
Arabidopsis thaliana	AtFLS2	Colaianni_25	NRISTGMKVSSAKDNGAIFAIA	0.55	0.88	0.54	0.88	0.54	0.87	0.543333	0.876667	No perception	Colaianni et al., 2021
Arabidopsis thaliana	AtFLS2	Colaianni_26	NRISTGLKVSSAKDNGAIFAIA	0.53	0.88	0.54	0.88	0.54	0.88	0.536667	0.88	No perception	Colaianni et al., 2021
Arabidopsis thaliana	AtFLS2	Colaianni_27	SRISTGQKVSSAADNAAYWSIA	0.57	0.87	0.64	0.88	0.53	0.88	0.58	0.876667	No perception	Colaianni et al., 2021
Arabidopsis thaliana	AtFLS2	Colaianni_28	QRINTGKKISNAKDNGAIWSMA	0.56	0.88	0.52	0.88	0.54	0.88	0.54	0.88	No perception	Colaianni et al., 2021
Arabidopsis thaliana	AtFLS2	Colaianni_29	QRINTGKKVGNAKDNGAIWAMA	0.52	0.87	0.55	0.88	0.44	0.88	0.503333	0.876667	No perception	Colaianni et al., 2021
Arabidopsis thaliana	AtFLS2	Colaianni_30	SRINTGLKVASTKDDSASYTIA	0.7	0.89	0.52	0.88	0.77	0.89	0.663333	0.886667	No perception	Colaianni et al., 2021
Arabidopsis thaliana	AtFLS2	Colaianni_31	QRINTGKKVGNAKDNGAIWAIA	0.57	0.88	0.59	0.87	0.54	0.88	0.566667	0.876667	No perception	Colaianni et al., 2021
Arabidopsis thaliana	AtFLS2	Colaianni_32	SRINTGLAISSAKDNAAVWSIA	0.51	0.88	0.54	0.87	0.62	0.88	0.556667	0.876667	No perception	Colaianni et al., 2021
Arabidopsis thaliana	AtFLS2	Colaianni_33	GRISTGYRVATASDNAAYWSIA	0.74	0.89	0.69	0.88	0.65	0.88	0.693333	0.883333	No perception	Colaianni et al., 2021
Arabidopsis thaliana	AtFLS2	Colaianni_34	DRISSGLKVGSASDNAAYWSIA	0.6	0.88	0.66	0.88	0.6	0.88	0.62	0.88	No perception	Colaianni et al., 2021
Arabidopsis thaliana	AtFLS2	Colaianni_35	SRINTGLNVSSTKDDSASYTIA	0.55	0.89	0.54	0.88	0.71	0.89	0.6	0.886667	No perception	Colaianni et al., 2021
Arabidopsis thaliana	AtFLS2	Colaianni_36	QQVSSGKRVETAADDATYWSFA	0.43	0.87	0.45	0.87	0.45	0.87	0.443333	0.87	No perception	Colaianni et al., 2021
Arabidopsis thaliana	AtFLS2	Colaianni_37	ERISSGYRVQTAADNAAYWSIA	0.57	0.88	0.36	0.87	0.59	0.88	0.506667	0.876667	No perception	Colaianni et al., 2021
Arabidopsis thaliana	AtFLS2	Colaianni_38	DRVSSGQRVGEASDNAAYWSIA	0.62	0.88	0.47	0.87	0.51	0.87	0.533333	0.873333	No perception	Colaianni et al., 2021
Arabidopsis thaliana	AtFLS2	Colaianni_39	SRINTGLDVNSTKDDSARYTIA	0.4	0.88	0.57	0.87	0.37	0.87	0.446667	0.873333	No perception	Colaianni et al., 2021
Arabidopsis thaliana	AtFLS2	Colaianni_40	GRISTGLKVGSASDNAAYWSIA	0.6	0.88	0.65	0.89	0.52	0.88	0.59	0.883333	No perception	Colaianni et al., 2021
Arabidopsis thaliana	AtFLS2	Colaianni_41	QRINTGKKISTAKDNGAIWATA	0.57	0.88	0.55	0.88	0.54	0.88	0.553333	0.88	No perception	Colaianni et al., 2021
Arabidopsis thaliana	AtFLS2	Colaianni_42	GRISSGLRVGSASDNAAYWSIA	0.67	0.88	0.59	0.88	0.61	0.88	0.623333	0.88	No perception	Colaianni et al., 2021
Arabidopsis thaliana	AtFLS2	Colaianni_43	GQVSSGLRIESADDNAAYWSIA	0.57	0.88	0.46	0.88	0.49	0.88	0.506667	0.88	No perception	Colaianni et al., 2021
Arabidopsis thaliana	AtFLS2	Colaianni_44	DRIATGQRVAQASDNAAYWSIA	0.56	0.88	0.56	0.88	0.59	0.88	0.57	0.88	No perception	Colaianni et al., 2021
Arabidopsis thaliana	AtFLS2	Colaianni_45	SRISTGYRVNDASDNAAYWSIA	0.74	0.88	0.73	0.88	0.77	0.88	0.746667	0.88	No perception	Colaianni et al., 2021
Arabidopsis thaliana	AtFLS2	Colaianni_46	KQISTGLRVEKAADNAAYWSIA	0.69	0.88	0.59	0.88	0.61	0.87	0.63	0.876667	No perception	Colaianni et al., 2021
Arabidopsis thaliana	AtFLS2	Colaianni_47	SRVSSGMRVKTASDNAAYWSIA	0.71	0.88	0.68	0.87	0.63	0.88	0.673333	0.876667	No perception	Colaianni et al., 2021
Arabidopsis thaliana	AtFLS2	Colaianni_48	NRISSGYRVETAADNAAYWSIA	0.57	0.88	0.53	0.87	0.58	0.88	0.56	0.876667	No perception	Colaianni et al., 2021
Arabidopsis thaliana	AtFLS2	Colaianni_49	DRISSGYRVQTAADNAAYWSIA	0.46	0.87	0.57	0.88	0.69	0.88	0.573333	0.876667	No perception	Colaianni et al., 2021
Arabidopsis thaliana	AtFLS2	Colaianni_50	ERISSGLRVGTAADNAAYWSIA	0.6	0.88	0.57	0.88	0.56	0.88	0.576667	0.88	No perception	Colaianni et al., 2021
Arabidopsis thaliana	AtFLS2	Colaianni_51	NRISTGLRISEASDNASYWSIA	0.63	0.88	0.62	0.88	0.67	0.88	0.64	0.88	No perception	Colaianni et al., 2021
Arabidopsis thaliana	AtFLS2	Colaianni_52	DRISSGYRVGNASDNAAYWSIA	0.54	0.88	0.54	0.88	0.57	0.88	0.55	0.88	No perception	Colaianni et al., 2021
Arabidopsis thaliana	AtFLS2	Colaianni_53	QRINTGKKVGTAKDNGAIWAMA	0.52	0.88	0.56	0.88	0.58	0.87	0.553333	0.876667	No perception	Colaianni et al., 2021
Arabidopsis thaliana	AtFLS2	Colaianni_54	ARVSSGMRVQTAADNAAYWSIA	0.58	0.88	0.69	0.88	0.69	0.88	0.653333	0.88	No perception	Colaianni et al., 2021
Arabidopsis thaliana	AtFLS2	Colaianni_55	GRVSSGLRVETAADNAAYWSIA	0.66	0.89	0.59	0.88	0.59	0.88	0.613333	0.883333	No perception	Colaianni et al., 2021
Arabidopsis thaliana	AtFLS2	Colaianni_56	NRINTGKSVSSAKDNGSIWAIA	0.62	0.88	0.6	0.88	0.61	0.88	0.61	0.88	No perception	Colaianni et al., 2021
Arabidopsis thaliana	AtFLS2	Colaianni_57	NRVSTGQRVSTASDNAAYWSIA	0.54	0.88	0.64	0.88	0.67	0.88	0.616667	0.88	No perception	Colaianni et al., 2021
Arabidopsis thaliana	AtFLS2	Colaianni_58	NRVSTGLKVGSAKDNGAIYAIA	0.41	0.87	0.59	0.88	0.49	0.87	0.496667	0.873333	No perception	Colaianni et al., 2021
Arabidopsis thaliana	AtFLS2	Colaianni_59	DVITTGMRISEAADNAAYWSIA	0.44	0.87	0.51	0.88	0.6	0.87	0.516667	0.873333	No perception	Colaianni et al., 2021
Arabidopsis thaliana	AtFLS2	Colaianni_60	QITSSGLKIGKAADNAGYWSTA	0.63	0.88	0.61	0.87	0.68	0.88	0.64	0.876667	No perception	Colaianni et al., 2021
Arabidopsis thaliana	AtFLS2	Colaianni_61	DVISTGLKIAGASDNAAYWAIA	0.42	0.87	0.38	0.87	0.44	0.88	0.413333	0.873333	No perception	Colaianni et al., 2021
Arabidopsis thaliana	AtFLS2	Colaianni_62	GQVSTGLRISEASHNAAYWSIA	0.32	0.87	0.3	0.87	0.31	0.86	0.31	0.866667	No perception	Colaianni et al., 2021
Arabidopsis thaliana	AtFLS2	Colaianni_63	ARVSSGYRVETAADNAAYWSIS	0.48	0.87	0.49	0.87	0.41	0.87	0.46	0.87	No perception	Colaianni et al., 2021
Arabidopsis thaliana	AtFLS2	Colaianni_64	NRVSTGQRVSNASDNAAYWSIA	0.55	0.87	0.6	0.88	0.6	0.88	0.583333	0.876667	No perception	Colaianni et al., 2021
Arabidopsis thaliana	AtFLS2	Colaianni_65	AMVSSGYRISTATDNAAYWSIS	0.47	0.87	0.58	0.87	0.5	0.87	0.516667	0.87	No perception	Colaianni et al., 2021
Arabidopsis thaliana	AtFLS2	Colaianni_66	NRISTGLKIGEAKDNAAYWAIS	0.55	0.88	0.61	0.88	0.54	0.88	0.566667	0.88	No perception	Colaianni et al., 2021
Arabidopsis thaliana	AtFLS2	Colaianni_67	SRVNTGLKVQGARDNAAVWAVA	0.62	0.89	0.66	0.88	0.59	0.88	0.623333	0.883333	No perception	Colaianni et al., 2021
Arabidopsis thaliana	AtFLS2	Colaianni_68	GQLNSGLRIQTAADNAAYWSIS	0.49	0.86	0.55	0.88	0.46	0.87	0.5	0.87	No perception	Colaianni et al., 2021
Arabidopsis thaliana	AtFLS2	Colaianni_69	GRVSSGLKVGVAADNAAYWSIA	0.66	0.88	0.7	0.88	0.77	0.88	0.71	0.88	No perception	Colaianni et al., 2021
Arabidopsis thaliana	AtFLS2	Colaianni_70	NRVSSGYKVSQASDNVAYWSIS	0.55	0.88	0.66	0.88	0.66	0.88	0.623333	0.88	No perception	Colaianni et al., 2021
Arabidopsis thaliana	AtFLS2	Colaianni_71	DRVSSGEKVGKAADNVAYWSIS	0.43	0.86	0.59	0.88	0.53	0.88	0.516667	0.873333	No perception	Colaianni et al., 2021
Arabidopsis thaliana	AtFLS2	Colaianni_72	SSVSSGLRVGQASDNVAYWSIS	0.73	0.88	0.75	0.89	0.76	0.89	0.746667	0.886667	No perception	Colaianni et al., 2021
Arabidopsis thaliana	AtFLS2	Colaianni_73	NTVSTGLKVSSAKDNVAYWSIS	0.79	0.89	0.77	0.88	0.81	0.89	0.79	0.886667	No perception	Colaianni et al., 2021
Arabidopsis thaliana	AtFLS2	Colaianni_74	RQVSTGLRVERASDNGAYWAIS	0.53	0.87	0.44	0.87	0.46	0.87	0.476667	0.87	No perception	Colaianni et al., 2021
Arabidopsis thaliana	AtFLS2	Colaianni_75	GEVSSGLRVQNAQDNAAYWSIA	0.82	0.89	0.67	0.89	0.79	0.89	0.76	0.89	No perception	Colaianni et al., 2021
Arabidopsis thaliana	AtFLS2	Colaianni_76	QRLSTGLRVEQAADNAAYWSIA	0.65	0.88	0.62	0.88	0.84	0.89	0.703333	0.883333	No perception	Colaianni et al., 2021
Arabidopsis thaliana	AtFLS2	Colaianni_77	GNVSSGYRVAEAKDNAAYWSIA	0.54	0.88	0.51	0.87	0.51	0.87	0.52	0.873333	No perception	Colaianni et al., 2021
Arabidopsis thaliana	AtFLS2	Colaianni_78	NHVATGLRVATAADNAAYWSIA	0.62	0.88	0.46	0.88	0.7	0.88	0.593333	0.88	No perception	Colaianni et al., 2021
Arabidopsis thaliana	AtFLS2	Colaianni_79	DRVSSGLRVGEASDNAAYWSIA	0.68	0.88	0.63	0.88	0.63	0.88	0.646667	0.88	No perception	Colaianni et al., 2021
Arabidopsis thaliana	AtFLS2	Colaianni_80	SRINTGLKVASTKDDSASYTIA	0.79	0.89	0.79	0.89	0.64	0.88	0.74	0.886667	No perception	Colaianni et al., 2021
Arabidopsis thaliana	AtFLS2	Colaianni_81	GRISTGLSVASTKDDSSSYVIA	0.76	0.89	0.74	0.89	0.72	0.89	0.74	0.89	No perception	Colaianni et al., 2021
Arabidopsis thaliana	AtFLS2	Colaianni_82	SRINTGLNVSSTKDDSASYTIA	0.74	0.89	0.75	0.89	0.74	0.89	0.743333	0.89	No perception	Colaianni et al., 2021
Arabidopsis thaliana	AtFLS2	Colaianni_83	SRINSGLNVASTKDDSAAFTIA	0.78	0.89	0.75	0.88	0.8	0.88	0.776667	0.883333	No perception	Colaianni et al., 2021
Arabidopsis thaliana	AtFLS2	Chen_1	ERLSSGLRINSAKDDAAGLQIS	0.89	0.89	0.89	0.88	0.88	0.89	0.886667	0.886667	Perception	Chen et al., 2021
Arabidopsis thaliana	AtFLS2	Chen_2	QRLSSGLRINSAKDDAAGLAIA	0.86	0.89	0.86	0.88	0.88	0.88	0.866667	0.883333	Perception	Chen et al., 2021
Arabidopsis thaliana	AtFLS2	Chen_3	NRISTGKRVNSASDNAAYWSIA	0.6	0.88	0.69	0.88	0.71	0.88	0.666667	0.88	No perception	Chen et al., 2021
Arabidopsis thaliana	AtFLS2	Chen_4	RRLSSGLRINTAADDAAGLAIR	0.8	0.88	0.81	0.88	0.83	0.88	0.813333	0.88	No perception	Chen et al., 2021
Arabidopsis thaliana	AtFLS2	Paeflg22	QRLSTGSRINSAKDDAAGLQIA	0.88	0.9	0.83	0.9	0.81	0.89	0.84	0.896667	Perception	This study
Arabidopsis thaliana	AtFLS2	Atuflg22	SRVSSGLRVKSASDNAAYWSIA	0.7	0.88	0.68	0.88	0.72	0.89	0.7	0.883333	No perception	This study
Arabidopsis thaliana	AtFLS2	Rrhflg22	QQVTSGFRVGSASDDPTYWSMA	0.45	0.87	0.42	0.87	0.61	0.88	0.493333	0.873333	No perception	This study
Arabidopsis thaliana	AtFLS2	Rso_1flg22	QRLSTGLRVNSAQDDSAAYAAS	0.82	0.89	0.81	0.89	0.82	0.88	0.816667	0.886667	No perception	Wei et al., 2020
Arabidopsis thaliana	AtFLS2	Rso_2flg22	QRLSTGMRVNSAQDDAAAYASA	0.77	0.89	0.79	0.88	0.78	0.88	0.78	0.883333	No perception	This study, Helft et al., 2016
Arabidopsis thaliana	AtFLS2	Ddiflg22	ERLSSGLAINSAKDNAAGSGIV	0.79	0.88	0.79	0.88	0.88	0.89	0.82	0.883333	No perception	This study
Arabidopsis thaliana	AtFLS2	Eamflg22	ERLSSGSRITSSKEDAAGQAIS	0.68	0.88	0.64	0.88	0.67	0.88	0.663333	0.88	No perception	Helft et al., 2016
Arabidopsis thaliana	AtFLS2	Pviflg22	SRLSSGLKVQNARDNVGVLSTI	0.8	0.89	0.8	0.89	0.73	0.89	0.776667	0.89	No perception	This study
Arabidopsis thaliana	AtFLS2	Xfrflg22	QQLSSGKRITSFSVDAAGGAIA	0.52	0.88	0.38	0.87	0.43	0.87	0.443333	0.873333	No perception	This study
Arabidopsis thaliana	AtFLS2	Xorflg22	QQLSSGKRITSFAVDAAGGAIA	0.42	0.88	0.42	0.88	0.41	0.87	0.416667	0.876667	No perception	Helft et al., 2016
